# Supplementary material for: Taxonomic diversity of green plants (Viridiplantae) in the Caatinga Phytogeographic Domain: a study supported by environmental licensing
Source: Biodivers Data J. 2025 Sep 15;13:e159621. doi: 10.3897/BDJ.13.e159621 (PMC12455211; doi:10.3897/BDJ.13.e159621)
Supplement: XML Treatment for Plantae s. s. [file BDJ.13.e159621-treatment1.xml]

<!DOCTYPE tp:taxon-treatment
  PUBLIC "-//TaxonX//DTD Taxonomic Treatment Publishing DTD v0 20100105//EN" "tax-treatment-NSO.dtd">
<tp:taxon-treatment xmlns:tp="http://www.plazi.org/taxpub"><tp:treatment-meta><mixed-citation publication-type="journal"><person-group><name><surname>Cotarelli</surname><given-names>Vinicius Messas</given-names></name><name><surname>de Moura-Júnior</surname><given-names>Edson Gomes</given-names></name><name><surname>Lima</surname><given-names>Liliane Ferreira</given-names></name><name><surname>Fontana</surname><given-names>Andre Paviotti</given-names></name><name><surname>Cruz</surname><given-names>Lorenna Campos</given-names></name><name><surname>Rodrigues</surname><given-names>Renato Garcia</given-names></name><name><surname>Pifano</surname><given-names>Daniel Salgado</given-names></name></person-group><article-title>Taxonomic diversity of green plants (Viridiplantae) in the Caatinga Phytogeographic Domain: a study supported by environmental licensing</article-title><source>Biodivers Data J</source><day>15</day><month>09</month><year>2025</year><volume>13</volume><pub-id pub-id-type="doi">10.3897/BDJ.13.e159621</pub-id></mixed-citation></tp:treatment-meta><tp:nomenclature><tp:taxon-name>
              <object-id xmlns:xlink="http://www.w3.org/1999/xlink" content-type="arpha" xlink:type="simple">D25411C1-068F-51F7-9EC3-4DC3D13E655D</object-id>
              <tp:taxon-name-part taxon-name-part-type="kingdom">Plantae</tp:taxon-name-part>
              <tp:taxon-name-part taxon-name-part-type="kingdom_undef_back">s. s.</tp:taxon-name-part>
            </tp:taxon-name></tp:nomenclature><tp:treatment-sec sec-type="Notes"><title>Notes</title><p>The checklist compiled 1,610 species, including 1,552 Angiosperms, 36 Pteridophytes, 13 Bryophytes and nine <tp:taxon-name><tp:taxon-name-part taxon-name-part-type="above-family">Algae</tp:taxon-name-part></tp:taxon-name>. The complete list of species and their respective vouchers is in the Suppl. material <xref ref-type="supplementary-material" rid="S13044223">1</xref>.</p></tp:treatment-sec><tp:treatment-sec><!--Section generated to contain objects referenced in tp:taxon-treatment.--><supplementary-material xmlns:xlink="http://www.w3.org/1999/xlink" id="S13044223" orientation="portrait" position="float" xlink:type="simple"><object-id content-type="arpha" xlink:type="simple">4C852ED5-879E-5889-8AC0-B448B71F069A</object-id><object-id content-type="doi" xlink:type="simple">10.3897/BDJ.13.e159621.suppl1</object-id><label>Supplementary material 1</label><caption><p>Table S1.</p></caption><statement content-type="dataType"><label>Data type</label><p>species data</p></statement><statement content-type="notes"><label>Brief description</label><p>List of groups (<tp:taxon-name><tp:taxon-name-part taxon-name-part-type="above-family">Algae</tp:taxon-name-part></tp:taxon-name>, Angiosperms, Bryophytes, Ferns &amp; Lycophytes), families, genera and species collected in floristic inventories, conducted in areas of the Caatinga Phytogeographic Domain (CPD), through actions linked to the environmental licensing of the São Francisco River Integration Project with Hydrographic Basins of the Northern Northeast (PISF), in addition to data on endemism to CPD, threat status (by Ordinance 300/2022 of the Ministério do Meio Ambiente do Brasil – MMA), geographic origin (Naturalised non-native to Brazil; Cultivated non-native to Brazil; or Native to Brazil), life form and new occurrences of the species (from the State of northeast Brazil or CPD). Legend: NA - Not applicable.</p></statement><p>File: oo_1397523.xlsx</p><media xlink:href="bdj-13-e159621-s001.xlsx" mimetype="Microsoft Excel Document" mime-subtype="xlsx" position="float" orientation="portrait" xlink:type="simple"><uri content-type="original_file" xlink:type="simple">https://binary.pensoft.net/file/1397523</uri></media><attrib specific-use="authors">Vinicius Messas Cotarelli, Edson Gomes de Moura-Júnior, Liliane Ferreira Lima, André Paviotti Fontana, Lorenna Campos Cruz, Renato Garcia Rodrigues, Daniel Salgado Pifano</attrib></supplementary-material></tp:treatment-sec></tp:taxon-treatment>
