# Supplementary material for: Taxonomic diversity of green plants (Viridiplantae) in the Caatinga Phytogeographic Domain: a study supported by environmental licensing
Source: Biodivers Data J. 2025 Sep 15;13:e159621. doi: 10.3897/BDJ.13.e159621 (PMC12455211; doi:10.3897/BDJ.13.e159621)
Supplement: Supplementary material 1 — Table S1. [file bdj-13-e159621-s001.xlsx]

## Sheet: SM_Table 01
Group	Kingdom	Phylum	Class	Family	Species	Endemism	Threat status	Origin	Life forms	New Records
Bryophytes	Plantae	Bryophyta	Bryopsida	Dicranaceae	Campylopus savannarum (Müll.Hal.) Mitt.	Not Endemic	Unknown	Native	Thallus	NA
Bryophytes	Plantae	Bryophyta	Bryopsida	Fabroniaceae	Fabronia macroblepharis Schwägr.	Not Endemic	Unknown	Native	Thallus	Pernambuco state
Bryophytes	Plantae	Bryophyta	Bryopsida	Helicophyllaceae	Helicophyllum torquatum (Hook.) Brid.	Not Endemic	Unknown	Native	Thallus	NA
Bryophytes	Plantae	Bryophyta	Bryopsida	Leucobryaceae	Ochrobryum gardneri (Müll.Hal.) Lindb.	Not Endemic	Unknown	Native	Thallus	NA
Bryophytes	Plantae	Bryophyta	Bryopsida	Orthotrichaceae	Macrocoma orthotrichoides (Raddi) Wijk & Margad.	Not Endemic	Unknown	Native	Thallus	Pernambuco State and New Ocurrence for the CPD
Bryophytes	Plantae	Bryophyta	Bryopsida	Pilotrichaceae	Callicostella pallida (Hornsch.) Ångström	Not Endemic	Unknown	Native	Thallus	NA
Bryophytes	Plantae	Bryophyta	Bryopsida	Pottiaceae	Trichostomum brachydontium Bruch	Not Endemic	Unknown	Native	Thallus	Ceará state
Algae	Plantae	Charophyta	Charophyceae	Characeae	Chara angolensis A.Braun	Not Endemic	Unknown	Native	Aquatic-benthos	Paraíba and Pernambuco States and New Occurence for CPD
Algae	Plantae	Charophyta	Charophyceae	Characeae	Chara globularis Thuillier	Not Endemic	Unknown	Native	Aquatic-benthos	NA
Algae	Plantae	Charophyta	Charophyceae	Characeae	Chara guairensis R. Bicudo	Not Endemic	Unknown	Native	Aquatic-benthos	NA
Algae	Plantae	Charophyta	Charophyceae	Characeae	Chara hydropitys Rchb.	Not Endemic	Unknown	Native	Aquatic-benthos	NA
Algae	Plantae	Charophyta	Charophyceae	Characeae	Chara indica Bertero ex Spreng.	Not Endemic	Unknown	Native	Aquatic-benthos	NA
Algae	Plantae	Charophyta	Charophyceae	Characeae	Chara kenoyeri Howe	Not Endemic	Unknown	Native	Aquatic-benthos	NA
Algae	Plantae	Charophyta	Charophyceae	Characeae	Chara rusbyana Howe	Not Endemic	Unknown	Native	Aquatic-benthos	NA
Algae	Plantae	Charophyta	Charophyceae	Characeae	Chara zeylanica Klein ex Willdenow	Not Endemic	Unknown	Native	Aquatic-benthos	NA
Algae	Plantae	Charophyta	Charophyceae	Characeae	Nitella cernua A.Braun	Not Endemic	Unknown	Native	Aquatic-benthos	NA
Bryophytes	Plantae	Marchantiophyta	Marchantiopsida	Corsiniaceae	Cronisia fimbriata (Nees) Whittem. & Bischl.	Not Endemic	Unknown	Native	Thallus	NA
Bryophytes	Plantae	Marchantiophyta	Marchantiopsida	Corsiniaceae	Cronisia weddellii (Mont.) Grolle	Not Endemic	Unknown	Native	Thallus	NA
Bryophytes	Plantae	Marchantiophyta	Marchantiopsida	Ricciaceae	Riccia stenophylla Spruce	Not Endemic	Unknown	Native	Thallus	NA
Bryophytes	Plantae	Marchantiophyta	Marchantiopsida	Ricciaceae	Riccia vitalii Jovet-Ast	Not Endemic	Unknown	Native	Thallus	NA
Bryophytes	Plantae	Marchantiophyta	Marchantiopsida	Ricciaceae	Ricciocarpos natans (L.) Corda	Not Endemic	Unknown	Native	Thallus	NA
Bryophytes	Plantae	Marchantiophyta	Marchantiopsida	Stereophyllaceae	Entodontopsis leucostega (Brid.) W.R.Buck & Ireland	Not Endemic	Unknown	Native	Tufo	Alagoas state
Ferns & Lycophytes	Plantae	Tracheophyta	Lycopodiopsida	Selaginellaceae	Selaginella convoluta (Arn.) Spring	Not Endemic	Unknown	Native	Herb	NA
Ferns & Lycophytes	Plantae	Tracheophyta	Lycopodiopsida	Selaginellaceae	Selaginella erythropus (Mart.) Spring	Not Endemic	Unknown	Native	Herb	Rio Grande do Norte State
Ferns & Lycophytes	Plantae	Tracheophyta	Lycopodiopsida	Selaginellaceae	Selaginella sellowii Hieron.	Not Endemic	Unknown	Native	Herb	NA
Angiosperms	Plantae	Tracheophyta	Magnoliopsida	Acanthaceae	Dicliptera ciliaris Juss.	Not Endemic	Unknown	Native	Herb	NA
Angiosperms	Plantae	Tracheophyta	Magnoliopsida	Acanthaceae	Elytraria imbricata (Vahl) Pers.	Not Endemic	Unknown	Native	Herb	NA
Angiosperms	Plantae	Tracheophyta	Magnoliopsida	Acanthaceae	Harpochilus neesianus Mart. ex Nees	Endemic	Unknown	Native	Shrub	NA
Angiosperms	Plantae	Tracheophyta	Magnoliopsida	Acanthaceae	Hygrophila costata Nees & T. Nees	Not Endemic	Unknown	Native	Herb	NA
Angiosperms	Plantae	Tracheophyta	Magnoliopsida	Acanthaceae	Justicia aequilabris (Nees) Lindau	Not Endemic	Unknown	Native	Shrub	NA
Angiosperms	Plantae	Tracheophyta	Magnoliopsida	Acanthaceae	Justicia angustissima A.L.A. Côrtes & Rapini	Endemic	Unknown	Native	Sub-shrub	NA
Angiosperms	Plantae	Tracheophyta	Magnoliopsida	Acanthaceae	Justicia thunbergioides (Lindau) Leonard	Not Endemic	Unknown	Native	Shrub	NA
Angiosperms	Plantae	Tracheophyta	Magnoliopsida	Acanthaceae	Nelsonia canescens (Lam.) Spreng.	Not Endemic	Unknown	Native	Herb	Ceará and Pernambuco States and New Ocurrence for the CPD
Angiosperms	Plantae	Tracheophyta	Magnoliopsida	Acanthaceae	Pseuderanthemum modestum (Mart. ex Nees) Lindau	Not Endemic	Unknown	Native	Herb	Pernambuco State
Angiosperms	Plantae	Tracheophyta	Magnoliopsida	Acanthaceae	Ruellia asperula (Mart. ex Ness) Lindau	Endemic	Unknown	Native	Shrub	NA
Angiosperms	Plantae	Tracheophyta	Magnoliopsida	Acanthaceae	Ruellia bahiensis (Nees) Morong	Endemic	Unknown	Native	Sub-shrub	Paraíba State
Angiosperms	Plantae	Tracheophyta	Magnoliopsida	Acanthaceae	Ruellia geminiflora Kunth	Not Endemic	Unknown	Native	Sub-shrub	NA
Angiosperms	Plantae	Tracheophyta	Magnoliopsida	Acanthaceae	Ruellia inundata Kunth	Not Endemic	Unknown	Native	Shrub	NA
Angiosperms	Plantae	Tracheophyta	Magnoliopsida	Acanthaceae	Ruellia paniculata L.	Not Endemic	Unknown	Native	Shrub	NA
Angiosperms	Plantae	Tracheophyta	Magnoliopsida	Acanthaceae	Thyrsacanthus ramosissimus Moric.	Endemic	Unknown	Native	Shrub	Ceará and Paraíba States
Angiosperms	Plantae	Tracheophyta	Magnoliopsida	Aizoaceae	Sesuvium portulacastrum (L.) L.	Not Endemic	Unknown	Naturalized	Herb	NA
Angiosperms	Plantae	Tracheophyta	Magnoliopsida	Aizoaceae	Trianthema portulacastrum L.	Not Endemic	Unknown	Naturalized	Herb	NA
Angiosperms	Plantae	Tracheophyta	Magnoliopsida	Alismataceae	Echinodorus glandulosus Rataj	Endemic	Unknown	Native	Herb	NA
Angiosperms	Plantae	Tracheophyta	Magnoliopsida	Alismataceae	Echinodorus lanceolatus Rataj	Not Endemic	Unknown	Native	Herb	NA
Angiosperms	Plantae	Tracheophyta	Magnoliopsida	Alismataceae	Echinodorus palaefolius (Ness & Mart.) J.F. Macbr.	Endemic	Unknown	Native	Herb	NA
Angiosperms	Plantae	Tracheophyta	Magnoliopsida	Alismataceae	Echinodorus subalatus (Mart.) Griseb.	Not Endemic	Unknown	Native	Herb	NA
Angiosperms	Plantae	Tracheophyta	Magnoliopsida	Alismataceae	Helanthium tenellum (Mart.) Britton	Not Endemic	Unknown	Native	Herb	NA
Angiosperms	Plantae	Tracheophyta	Magnoliopsida	Alismataceae	Hydrocleys martii Seub.	Not Endemic	Unknown	Native	Herb	NA
Angiosperms	Plantae	Tracheophyta	Magnoliopsida	Alismataceae	Hydrocleys nymphoides (Willd.) Buchenau	Not Endemic	Unknown	Native	Herb	NA
Angiosperms	Plantae	Tracheophyta	Magnoliopsida	Alismataceae	Limnocharis flava (L.) Buchenau	Not Endemic	Unknown	Native	Herb	NA
Angiosperms	Plantae	Tracheophyta	Magnoliopsida	Alismataceae	Sagittaria guayanensis Kunth	Not Endemic	Unknown	Native	Herb	NA
Angiosperms	Plantae	Tracheophyta	Magnoliopsida	Alstroemeriaceae	Alstroemeria longistaminea Mart. ex Schult. & Schult.f.	Endemic	Unknown	Native	Herb	NA
Angiosperms	Plantae	Tracheophyta	Magnoliopsida	Alstroemeriaceae	Bomarea edulis (Tussac) Herb.	Not Endemic	Unknown	Native	Vine/twiner/climber	NA
Angiosperms	Plantae	Tracheophyta	Magnoliopsida	Amaranthaceae	Alternanthera aquatica (D.Parodi) Chodat	Not Endemic	Unknown	Native	Herb	NA
Angiosperms	Plantae	Tracheophyta	Magnoliopsida	Amaranthaceae	Alternanthera brasiliana (L.) Kuntze var. brasiliana	Not Endemic	Unknown	Native	Sub-shrub	NA
Angiosperms	Plantae	Tracheophyta	Magnoliopsida	Amaranthaceae	Alternanthera brasiliana var. villosa (Moq.) Kuntze	Not Endemic	Unknown	Native	Sub-shrub	NA
Angiosperms	Plantae	Tracheophyta	Magnoliopsida	Amaranthaceae	Alternanthera flavescens Kunth	Not Endemic	Unknown	Native	Herb	NA
Angiosperms	Plantae	Tracheophyta	Magnoliopsida	Amaranthaceae	Alternanthera pungens Kunth	Not Endemic	Unknown	Native	Sub-shrub	NA
Angiosperms	Plantae	Tracheophyta	Magnoliopsida	Amaranthaceae	Alternanthera tenella Colla	Not Endemic	Unknown	Native	Sub-shrub	NA
Angiosperms	Plantae	Tracheophyta	Magnoliopsida	Amaranthaceae	Amaranthus blitum L.	Not Endemic	Unknown	Naturalized	Herb	NA
Angiosperms	Plantae	Tracheophyta	Magnoliopsida	Amaranthaceae	Amaranthus spinosus L.	Not Endemic	Unknown	Naturalized	Herb	NA
Angiosperms	Plantae	Tracheophyta	Magnoliopsida	Amaranthaceae	Amaranthus viridis L.	Not Endemic	Unknown	Naturalized	Herb	NA
Angiosperms	Plantae	Tracheophyta	Magnoliopsida	Amaranthaceae	Chenopodium murale L.	Not Endemic	Unknown	Naturalized	Sub-shrub	NA
Angiosperms	Plantae	Tracheophyta	Magnoliopsida	Amaranthaceae	Dysphania ambrosioides (L.) Mosyakin & Clemants	Not Endemic	Unknown	Naturalized	Sub-shrub	NA
Angiosperms	Plantae	Tracheophyta	Magnoliopsida	Amaranthaceae	Froelichia humboldtiana (Roem. & Schult.) Seub.	Not Endemic	Unknown	Native	Herb	NA
Angiosperms	Plantae	Tracheophyta	Magnoliopsida	Amaranthaceae	Gomphrena celosioides Mart.	Not Endemic	Unknown	Native	Sub-shrub	NA
Angiosperms	Plantae	Tracheophyta	Magnoliopsida	Amaranthaceae	Gomphrena claussenii Moq.	Not Endemic	Unknown	Native	Sub-shrub	Pernambuco State
Angiosperms	Plantae	Tracheophyta	Magnoliopsida	Amaranthaceae	Gomphrena debilis Mart.	Not Endemic	Unknown	Native	Sub-shrub	Pernambuco State
Angiosperms	Plantae	Tracheophyta	Magnoliopsida	Amaranthaceae	Gomphrena demissa Mart.	Not Endemic	Unknown	Native	Sub-shrub	NA
Angiosperms	Plantae	Tracheophyta	Magnoliopsida	Amaranthaceae	Gomphrena desertorum Mart.	Not Endemic	Unknown	Native	Sub-shrub	NA
Angiosperms	Plantae	Tracheophyta	Magnoliopsida	Amaranthaceae	Gomphrena microcephala Moq.	Not Endemic	Unknown	Native	Sub-shrub	NA
Angiosperms	Plantae	Tracheophyta	Magnoliopsida	Amaranthaceae	Gomphrena vaga Mart.	Not Endemic	Unknown	Native	Herb	NA
Angiosperms	Plantae	Tracheophyta	Magnoliopsida	Amaranthaceae	Pfaffia glomerata (Spreng.) Pedersen	Not Endemic	Unknown	Native	Herb	NA
Angiosperms	Plantae	Tracheophyta	Magnoliopsida	Amaranthaceae	Xerosiphon angustiflorus (Mart.) Pedersen	Not Endemic	Unknown	Native	Herb	NA
Angiosperms	Plantae	Tracheophyta	Magnoliopsida	Amaryllidaceae	Griffinia gardneriana (Herb.) Ravenna	Not Endemic	Endangered (EN)	Native	Herb	NA
Angiosperms	Plantae	Tracheophyta	Magnoliopsida	Amaryllidaceae	Hippeastrum stylosum Herb.	Endemic	Unknown	Native	Herb	NA
Angiosperms	Plantae	Tracheophyta	Magnoliopsida	Amaryllidaceae	Zephyranthes cearensis (Herb.) Baker	Not Endemic	Unknown	Native	Herb	NA
Angiosperms	Plantae	Tracheophyta	Magnoliopsida	Amaryllidaceae	Zephyranthes sylvatica (Mart. ex Schult. & Schult.f.) Baker	Not Endemic	Unknown	Native	Herb	NA
Angiosperms	Plantae	Tracheophyta	Magnoliopsida	Anacardiaceae	Anacardium occidentale L.	Not Endemic	Unknown	Native	Tree	NA
Angiosperms	Plantae	Tracheophyta	Magnoliopsida	Anacardiaceae	Astronium fraxinifolium Schott	Not Endemic	Unknown	Native	Tree	NA
Angiosperms	Plantae	Tracheophyta	Magnoliopsida	Anacardiaceae	Astronium graveolens Jacq.	Not Endemic	Unknown	Native	Tree	Paraíba State
Angiosperms	Plantae	Tracheophyta	Magnoliopsida	Anacardiaceae	Astronium urundeuva (M. Allemão) Engl.	Not Endemic	Unknown	Native	Tree	NA
Angiosperms	Plantae	Tracheophyta	Magnoliopsida	Anacardiaceae	Mangifera indica L.	Not Endemic	Unknown	Cultivated	Tree	NA
Angiosperms	Plantae	Tracheophyta	Magnoliopsida	Anacardiaceae	Schinopsis brasiliensis Engl.	Not Endemic	Unknown	Native	Tree	NA
Angiosperms	Plantae	Tracheophyta	Magnoliopsida	Anacardiaceae	Spondias bahiensis P. Carvalho, Van den Berg & M. Machado	Endemic	Unknown	Native	Tree	NA
Angiosperms	Plantae	Tracheophyta	Magnoliopsida	Anacardiaceae	Spondias mombin L.	Not Endemic	Unknown	Native	Tree	NA
Angiosperms	Plantae	Tracheophyta	Magnoliopsida	Anacardiaceae	Spondias purpurea L.	Not Endemic	Unknown	Cultivated	Tree	NA
Angiosperms	Plantae	Tracheophyta	Magnoliopsida	Anacardiaceae	Spondias tuberosa Arruda	Not Endemic	Unknown	Native	Tree	NA
Angiosperms	Plantae	Tracheophyta	Magnoliopsida	Anacardiaceae	Spondias venulosa (Engl.) Engl.	Not Endemic	Unknown	Native	Tree	NA
Angiosperms	Plantae	Tracheophyta	Magnoliopsida	Anacardiaceae	Tapirira guianensis Aubl.	Not Endemic	Unknown	Native	Tree	NA
Angiosperms	Plantae	Tracheophyta	Magnoliopsida	Annonaceae	Annona coriacea Mart.	Not Endemic	Unknown	Native	Shrub	NA
Angiosperms	Plantae	Tracheophyta	Magnoliopsida	Annonaceae	Annona leptopetala (R.E.Fr.) H.Rainer	Not Endemic	Unknown	Native	Shrub	NA
Angiosperms	Plantae	Tracheophyta	Magnoliopsida	Annonaceae	Annona montana Macfad.	Not Endemic	Unknown	Native	Shrub	NA
Angiosperms	Plantae	Tracheophyta	Magnoliopsida	Annonaceae	Annona muricata L.	Not Endemic	Unknown	Cultivated	Shrub	NA
Angiosperms	Plantae	Tracheophyta	Magnoliopsida	Annonaceae	Annona reticulata L.	Not Endemic	Unknown	Cultivated	Shrub	NA
Angiosperms	Plantae	Tracheophyta	Magnoliopsida	Annonaceae	Annona squamosa L.	Not Endemic	Unknown	Cultivated	Shrub	NA
Angiosperms	Plantae	Tracheophyta	Magnoliopsida	Annonaceae	Annona vepretorum Mart.	Endemic	Unknown	Native	Shrub	NA
Angiosperms	Plantae	Tracheophyta	Magnoliopsida	Annonaceae	Duguetia furfuracea (A.St.-Hil.) Saff.	Not Endemic	Unknown	Native	Shrub	NA
Angiosperms	Plantae	Tracheophyta	Magnoliopsida	Apiaceae	Anethum graveolens L.	Not Endemic	Unknown	Cultivated	Herb	NA
Angiosperms	Plantae	Tracheophyta	Magnoliopsida	Apiaceae	Centella asiatica (L.) Urb.	Not Endemic	Unknown	Native	Herb	New Occurence for the CPD
Angiosperms	Plantae	Tracheophyta	Magnoliopsida	Apiaceae	Spananthe paniculata Jacq.	Not Endemic	Unknown	Native	Herb	NA
Angiosperms	Plantae	Tracheophyta	Magnoliopsida	Apocynaceae	Allamanda blanchetii A.DC.	Not Endemic	Unknown	Native	Shrub	NA
Angiosperms	Plantae	Tracheophyta	Magnoliopsida	Apocynaceae	Allamanda puberula A.DC.	Not Endemic	Unknown	Native	Shrub	Paraíba State
Angiosperms	Plantae	Tracheophyta	Magnoliopsida	Apocynaceae	Asclepias curassavica L.	Not Endemic	Unknown	Native	Herb	NA
Angiosperms	Plantae	Tracheophyta	Magnoliopsida	Apocynaceae	Aspidosperma cuspa (Kunth) S.F.Blake	Not Endemic	Unknown	Native	Shrub	NA
Angiosperms	Plantae	Tracheophyta	Magnoliopsida	Apocynaceae	Aspidosperma multiflorum A.DC.	Not Endemic	Unknown	Native	Shrub	Paraíba, Pernambuco and Rio Grande do Norte States
Angiosperms	Plantae	Tracheophyta	Magnoliopsida	Apocynaceae	Aspidosperma parvifolium A.DC.	Not Endemic	Endangered (EN)	Native	Tree	Ceará and Pernambuco States and New Occurence for the CPD
Angiosperms	Plantae	Tracheophyta	Magnoliopsida	Apocynaceae	Aspidosperma pyrifolium Mart. & Zucc.	Not Endemic	Unknown	Native	Tree	NA
Angiosperms	Plantae	Tracheophyta	Magnoliopsida	Apocynaceae	Blepharodon pictum (Vahl) W.D.Stevens	Not Endemic	Unknown	Native	Vine/twiner/climber	NA
Angiosperms	Plantae	Tracheophyta	Magnoliopsida	Apocynaceae	Calotropis procera (Aiton) W.T.Aiton	Not Endemic	Unknown	Naturalized	Shrub	NA
Angiosperms	Plantae	Tracheophyta	Magnoliopsida	Apocynaceae	Cryptostegia grandiflora R.Br.	Not Endemic	Unknown	Naturalized	Shrub	NA
Angiosperms	Plantae	Tracheophyta	Magnoliopsida	Apocynaceae	Ditassa capillaris E.Fourn.	Not Endemic	Unknown	Native	Vine/twiner/climber	NA
Angiosperms	Plantae	Tracheophyta	Magnoliopsida	Apocynaceae	Ditassa dardanoi T.U.P.Konno & Wand.	Not Endemic	Unknown	Native	Vine/twiner/climber	Paraíba State
Angiosperms	Plantae	Tracheophyta	Magnoliopsida	Apocynaceae	Ditassa hastata Decne.	Not Endemic	Unknown	Native	Shrub	NA
Angiosperms	Plantae	Tracheophyta	Magnoliopsida	Apocynaceae	Ditassa oxyphylla Turcz.	Not Endemic	Unknown	Native	Vine/twiner/climber	NA
Angiosperms	Plantae	Tracheophyta	Magnoliopsida	Apocynaceae	Funastrum clausum (Jacq.) Schltr.	Not Endemic	Unknown	Native	Vine/twiner/climber	NA
Angiosperms	Plantae	Tracheophyta	Magnoliopsida	Apocynaceae	Himatanthus drasticus (Mart.) Plumel	Not Endemic	Unknown	Native	Tree	NA
Angiosperms	Plantae	Tracheophyta	Magnoliopsida	Apocynaceae	Ibatia cordata (Malme) Morillo	Not Endemic	Unknown	Native	Vine/twiner/climber	NA
Angiosperms	Plantae	Tracheophyta	Magnoliopsida	Apocynaceae	Ibatia ganglinosa (Vell.) Morillo	Not Endemic	Unknown	Native	Vine/twiner/climber	NA
Angiosperms	Plantae	Tracheophyta	Magnoliopsida	Apocynaceae	Ibatia harleyi (Fontella & Morillo) Morillo	Not Endemic	Unknown	Native	Vine/twiner/climber	NA
Angiosperms	Plantae	Tracheophyta	Magnoliopsida	Apocynaceae	Ibatia nigra (Decne.) Morillo	Not Endemic	Unknown	Native	Vine/twiner/climber	NA
Angiosperms	Plantae	Tracheophyta	Magnoliopsida	Apocynaceae	Mandevilla dardanoi M.F.Sales et al.	Endemic	Unknown	Native	Shrub	Paraíba State
Angiosperms	Plantae	Tracheophyta	Magnoliopsida	Apocynaceae	Mandevilla leptophylla (A.DC.) K.Schum.	Endemic	Unknown	Native	Vine/twiner/climber	NA
Angiosperms	Plantae	Tracheophyta	Magnoliopsida	Apocynaceae	Mandevilla scabra (Hoffmanns. ex Roem. & Schult.) K.Schum.	Not Endemic	Unknown	Native	Vine/twiner/climber	NA
Angiosperms	Plantae	Tracheophyta	Magnoliopsida	Apocynaceae	Mandevilla tenuifolia (J.C.Mikan) Woodson	Not Endemic	Unknown	Native	Vine/twiner/climber	NA
Angiosperms	Plantae	Tracheophyta	Magnoliopsida	Apocynaceae	Petalostelma dardanoi Fontella	Endemic	Unknown	Native	Vine/twiner/climber	Ceará and Rio Grande do Norte States
Angiosperms	Plantae	Tracheophyta	Magnoliopsida	Apocynaceae	Petalostelma martianum (Decne.) E.Fourn.	Not Endemic	Unknown	Native	Vine/twiner/climber	NA
Angiosperms	Plantae	Tracheophyta	Magnoliopsida	Apocynaceae	Rauvolfia ligustrina Willd.	Not Endemic	Unknown	Native	Shrub	NA
Angiosperms	Plantae	Tracheophyta	Magnoliopsida	Apocynaceae	Ruehssia altissima (Jacq.) F.Esp.Santo & Rapini	Not Endemic	Unknown	Native	Vine/twiner/climber	NA
Angiosperms	Plantae	Tracheophyta	Magnoliopsida	Apocynaceae	Ruehssia caatingae (Morillo) F.Esp.Santo & Rapini	Not Endemic	Unknown	Native	Shrub	NA
Angiosperms	Plantae	Tracheophyta	Magnoliopsida	Apocynaceae	Ruehssia heringeri (Fontella) F.Esp.Santo & Rapini	Endemic	Unknown	Native	Vine/twiner/climber	NA
Angiosperms	Plantae	Tracheophyta	Magnoliopsida	Apocynaceae	Ruehssia megalantha (Goyder & Morillo) F.Esp.Santo & Rapini	Endemic	Unknown	Native	Shrub	NA
Angiosperms	Plantae	Tracheophyta	Magnoliopsida	Apocynaceae	Schubertia grandiflora Mart.	Not Endemic	Unknown	Native	Vine/twiner/climber	NA
Angiosperms	Plantae	Tracheophyta	Magnoliopsida	Apocynaceae	Schubertia multiflora Mart.	Not Endemic	Unknown	Native	Vine/twiner/climber	NA
Angiosperms	Plantae	Tracheophyta	Magnoliopsida	Apocynaceae	Skytanthus hancorniifolius (A.DC.) Miers	Not Endemic	Unknown	Native	Vine/twiner/climber	Ceará State
Angiosperms	Plantae	Tracheophyta	Magnoliopsida	Apocynaceae	Temnadenia violacea (Vell.) Miers	Not Endemic	Unknown	Native	Vine/twiner/climber	NA
Angiosperms	Plantae	Tracheophyta	Magnoliopsida	Apocynaceae	Thevetia peruviana (Pers.) K.Schum.	Not Endemic	Unknown	Native	Shrub	New Occurence for the CPD
Angiosperms	Plantae	Tracheophyta	Magnoliopsida	Apodanthaceae	Pilostyles blanchetii (Gardner) R.Br.	Not Endemic	Unknown	Native	Herb	Paraíba State
Angiosperms	Plantae	Tracheophyta	Magnoliopsida	Araceae	Anthurium affine Schott	Not Endemic	Unknown	Native	Herb	NA
Angiosperms	Plantae	Tracheophyta	Magnoliopsida	Araceae	Anthurium petrophilum K.Krause	Endemic	Unknown	Native	Herb	Alagoas State
Angiosperms	Plantae	Tracheophyta	Magnoliopsida	Araceae	Lemna aequinoctialis Welw.	Not Endemic	Unknown	Native	Herb	NA
Angiosperms	Plantae	Tracheophyta	Magnoliopsida	Araceae	Philodendron acutatum Schott	Not Endemic	Unknown	Native	Herb	NA
Angiosperms	Plantae	Tracheophyta	Magnoliopsida	Araceae	Philodendron pedatum (Hook.) Kunth	Not Endemic	Unknown	Native	Herb	NA
Angiosperms	Plantae	Tracheophyta	Magnoliopsida	Araceae	Philodendron wullschlaegelii Schott	Not Endemic	Unknown	Native	Herb	NA
Angiosperms	Plantae	Tracheophyta	Magnoliopsida	Araceae	Pistia stratiotes L.	Not Endemic	Unknown	Native	Herb	NA
Angiosperms	Plantae	Tracheophyta	Magnoliopsida	Araceae	Spathicarpa sagittifolia Schott	Not Endemic	Unknown	Native	Herb	Paraíba and Pernambuco States
Angiosperms	Plantae	Tracheophyta	Magnoliopsida	Araceae	Taccarum ulei Engl. & K.Krause	Not Endemic	Unknown	Native	Herb	NA
Angiosperms	Plantae	Tracheophyta	Magnoliopsida	Araceae	Thaumatophyllum bipinnatifidum (Schott ex Endl.) Sakur., Calazans & Mayo	Not Endemic	Unknown	Native	Herb	Pernambuco State
Angiosperms	Plantae	Tracheophyta	Magnoliopsida	Araceae	Wolffia brasiliensis Wedd.	Not Endemic	Unknown	Native	Herb	NA
Angiosperms	Plantae	Tracheophyta	Magnoliopsida	Araceae	Wolffia columbiana Karsten	Not Endemic	Unknown	Native	Herb	NA
Angiosperms	Plantae	Tracheophyta	Magnoliopsida	Araceae	Wolffiella lingulata (Hegelm.) Hegelm.	Not Endemic	Unknown	Native	Herb	Paraíba State
Angiosperms	Plantae	Tracheophyta	Magnoliopsida	Araceae	Wolffiella welwitschii (Hegelm.) Monod	Not Endemic	Unknown	Native	Herb	NA
Angiosperms	Plantae	Tracheophyta	Magnoliopsida	Araliaceae	Aralia warmingiana (Marchal) J.Wen	Not Endemic	Unknown	Native	Tree	Ceará State
Angiosperms	Plantae	Tracheophyta	Magnoliopsida	Araliaceae	Hydrocotyle bonariensis Lam.	Not Endemic	Unknown	Native	Herb	Pernambuco State
Angiosperms	Plantae	Tracheophyta	Magnoliopsida	Arecaceae	Acrocomia aculeata (Jacq.) Lodd. ex Mart.	Not Endemic	Unknown	Native	Palm	NA
Angiosperms	Plantae	Tracheophyta	Magnoliopsida	Arecaceae	Attalea speciosa Mart. ex Spreng.	Not Endemic	Unknown	Native	Palm	New Occurence for the CPD
Angiosperms	Plantae	Tracheophyta	Magnoliopsida	Arecaceae	Copernicia prunifera (Mill.) H.E.Moore	Not Endemic	Unknown	Native	Palm	NA
Angiosperms	Plantae	Tracheophyta	Magnoliopsida	Arecaceae	Syagrus cearensis Noblick	Not Endemic	Unknown	Native	Palm	NA
Angiosperms	Plantae	Tracheophyta	Magnoliopsida	Arecaceae	Syagrus coronata (Mart.) Becc.	Not Endemic	Unknown	Native	Palm	Ceará and Paraíba States
Angiosperms	Plantae	Tracheophyta	Magnoliopsida	Aristolochiaceae	Aristolochia birostris Duch.	Not Endemic	Unknown	Native	Vine/twiner/climber	NA
Angiosperms	Plantae	Tracheophyta	Magnoliopsida	Asparagaceae	Agave sisalana Perrine ex Engelm.	Not Endemic	Unknown	Naturalized	Herb	NA
Angiosperms	Plantae	Tracheophyta	Magnoliopsida	Asteraceae	Acanthospermum hispidum DC.	Not Endemic	Unknown	Native	Herb	NA
Angiosperms	Plantae	Tracheophyta	Magnoliopsida	Asteraceae	Achyrocline satureioides (Lam.) DC.	Not Endemic	Unknown	Native	Herb	Ceará State
Angiosperms	Plantae	Tracheophyta	Magnoliopsida	Asteraceae	Acmella ciliata (Kunth) Cass.	Not Endemic	Unknown	Native	Herb	Pernambuco State
Angiosperms	Plantae	Tracheophyta	Magnoliopsida	Asteraceae	Acmella uliginosa (Sw.) Cass.	Not Endemic	Unknown	Native	Herb	NA
Angiosperms	Plantae	Tracheophyta	Magnoliopsida	Asteraceae	Acritopappus confertus (Gardner) R.M.King & H.Rob.	Endemic	Unknown	Native	Shrub	NA
Angiosperms	Plantae	Tracheophyta	Magnoliopsida	Asteraceae	Ageratum conyzoides L.	Not Endemic	Unknown	Native	Sub-shrub	NA
Angiosperms	Plantae	Tracheophyta	Magnoliopsida	Asteraceae	Artemisia vulgaris L.	Not Endemic	Unknown	Native	Herb	NA
Angiosperms	Plantae	Tracheophyta	Magnoliopsida	Asteraceae	Baccharis cinerea DC.	Not Endemic	Unknown	Native	Sub-shrub	NA
Angiosperms	Plantae	Tracheophyta	Magnoliopsida	Asteraceae	Bidens bipinnata L.	Not Endemic	Unknown	Naturalized	Herb	New Occurence for the CPD
Angiosperms	Plantae	Tracheophyta	Magnoliopsida	Asteraceae	Bidens pilosa L.	Not Endemic	Unknown	Naturalized	Herb	NA
Angiosperms	Plantae	Tracheophyta	Magnoliopsida	Asteraceae	Blainvillea acmella (L.) Philipson	Not Endemic	Unknown	Native	Herb	NA
Angiosperms	Plantae	Tracheophyta	Magnoliopsida	Asteraceae	Centratherum punctatum Cass.	Not Endemic	Unknown	Native	Sub-shrub	NA
Angiosperms	Plantae	Tracheophyta	Magnoliopsida	Asteraceae	Chresta martii (DC.) H.Rob.	Endemic	Unknown	Native	Sub-shrub	NA
Angiosperms	Plantae	Tracheophyta	Magnoliopsida	Asteraceae	Chresta pacourinoides (Mart. ex DC.) Siniscalchi & Loeuille	Endemic	Unknown	Native	Herb	NA
Angiosperms	Plantae	Tracheophyta	Magnoliopsida	Asteraceae	Chrysanthellum indicum var. afroamericanum B.L.Turner	Not Endemic	Unknown	Cultivated	Herb	NA
Angiosperms	Plantae	Tracheophyta	Magnoliopsida	Asteraceae	Conocliniopsis prasiifolia (DC.) R.M.King & H.Rob.	Not Endemic	Unknown	Native	Sub-shrub	Paraíba State
Angiosperms	Plantae	Tracheophyta	Magnoliopsida	Asteraceae	Conyza bonariensis (L.) Cronquist	Not Endemic	Unknown	Native	Sub-shrub	NA
Angiosperms	Plantae	Tracheophyta	Magnoliopsida	Asteraceae	Conyza sumatrensis (Retz.) E.Walker	Not Endemic	Unknown	Native	Sub-shrub	NA
Angiosperms	Plantae	Tracheophyta	Magnoliopsida	Asteraceae	Dasyphyllum sprengelianum (Gardner) Cabrera	Not Endemic	Unknown	Native	Shrub	Rio Grande do Norte State
Angiosperms	Plantae	Tracheophyta	Magnoliopsida	Asteraceae	Delilia biflora (L.) Kuntze	Not Endemic	Unknown	Native	Herb	NA
Angiosperms	Plantae	Tracheophyta	Magnoliopsida	Asteraceae	Eclipta prostrata (L.) L.	Not Endemic	Unknown	Native	Herb	NA
Angiosperms	Plantae	Tracheophyta	Magnoliopsida	Asteraceae	Egletes viscosa (L.) Less.	Not Endemic	Unknown	Native	Herb	NA
Angiosperms	Plantae	Tracheophyta	Magnoliopsida	Asteraceae	Elephantopus mollis Kunth	Not Endemic	Unknown	Native	Herb	NA
Angiosperms	Plantae	Tracheophyta	Magnoliopsida	Asteraceae	Emilia fosbergii Nicolson	Not Endemic	Unknown	Naturalized	Herb	NA
Angiosperms	Plantae	Tracheophyta	Magnoliopsida	Asteraceae	Emilia sonchifolia (L.) DC.	Not Endemic	Unknown	Naturalized	Herb	NA
Angiosperms	Plantae	Tracheophyta	Magnoliopsida	Asteraceae	Enydra radicans (Willd.) Lack	Not Endemic	Unknown	Native	Herb	Paraíba State
Angiosperms	Plantae	Tracheophyta	Magnoliopsida	Asteraceae	Erechtites hieracifolius (L.) Raf. ex DC.	Not Endemic	Unknown	Native	Herb	NA
Angiosperms	Plantae	Tracheophyta	Magnoliopsida	Asteraceae	Fleischmannia remotifolia (DC.) R.M.King & H.Rob.	Not Endemic	Unknown	Native	Herb	NA
Angiosperms	Plantae	Tracheophyta	Magnoliopsida	Asteraceae	Gamochaeta americana (Mill.) Wedd.	Not Endemic	Unknown	Native	Herb	NA
Angiosperms	Plantae	Tracheophyta	Magnoliopsida	Asteraceae	Gamochaeta pensylvanica (Willd.) Cabrera	Not Endemic	Unknown	Native	Herb	Pernambuco State
Angiosperms	Plantae	Tracheophyta	Magnoliopsida	Asteraceae	Isocarpha megacephala Mattf.	Endemic	Unknown	Native	Sub-shrub	Ceará State
Angiosperms	Plantae	Tracheophyta	Magnoliopsida	Asteraceae	Lagascea mollis Cav.	Not Endemic	Unknown	Native	Herb	NA
Angiosperms	Plantae	Tracheophyta	Magnoliopsida	Asteraceae	Lepidaploa acutangula (Gardner) H.Rob.	Not Endemic	Unknown	Native	Sub-shrub	Ceará State
Angiosperms	Plantae	Tracheophyta	Magnoliopsida	Asteraceae	Lepidaploa chalybaea (Mart. ex DC.) H.Rob.	Not Endemic	Unknown	Native	Sub-shrub	NA
Angiosperms	Plantae	Tracheophyta	Magnoliopsida	Asteraceae	Lepidaploa mucronifolia (DC.) H.Rob.	Not Endemic	Unknown	Native	Sub-shrub	Paraíba State
Angiosperms	Plantae	Tracheophyta	Magnoliopsida	Asteraceae	Lepidaploa reflexa (Gardner) H.Rob.	Not Endemic	Unknown	Native	Sub-shrub	New Occurence for the CPD
Angiosperms	Plantae	Tracheophyta	Magnoliopsida	Asteraceae	Melanthera latifolia (Gardner) Cabrera	Not Endemic	Unknown	Native	Herb	NA
Angiosperms	Plantae	Tracheophyta	Magnoliopsida	Asteraceae	Mikania congesta DC.	Not Endemic	Unknown	Native	Vine/twiner/climber	Pernambuco State
Angiosperms	Plantae	Tracheophyta	Magnoliopsida	Asteraceae	Mikania cordifolia (L.f.) Willd.	Not Endemic	Unknown	Native	Vine/twiner/climber	NA
Angiosperms	Plantae	Tracheophyta	Magnoliopsida	Asteraceae	Moquiniastrum oligocephalum (Gardner) G. Sancho	Not Endemic	Unknown	Native	Shrub	Alagoas State
Angiosperms	Plantae	Tracheophyta	Magnoliopsida	Asteraceae	Paralychnophora reflexoauriculata (G.M.Barroso) MacLeish	Endemic	Unknown	Native	Shrub	NA
Angiosperms	Plantae	Tracheophyta	Magnoliopsida	Asteraceae	Pectis brevipedunculata (Gardner) Sch.Bip.	Not Endemic	Unknown	Native	Herb	NA
Angiosperms	Plantae	Tracheophyta	Magnoliopsida	Asteraceae	Pectis elongata Kunth	Not Endemic	Unknown	Native	Herb	NA
Angiosperms	Plantae	Tracheophyta	Magnoliopsida	Asteraceae	Pectis linifolia L. var. linifolia	Not Endemic	Unknown	Native	Herb	Paraíba State
Angiosperms	Plantae	Tracheophyta	Magnoliopsida	Asteraceae	Platypodanthera melissifolia (DC.) R.M.King & H.Rob. subsp. melissifolia	Not Endemic	Unknown	Native	Herb	NA
Angiosperms	Plantae	Tracheophyta	Magnoliopsida	Asteraceae	Pluchea sagittalis (Lam.) Cabrera	Not Endemic	Unknown	Native	Herb	Ceará and Paraíba States
Angiosperms	Plantae	Tracheophyta	Magnoliopsida	Asteraceae	Porophyllum ruderale (Jacq.) Cass.	Not Endemic	Unknown	Native	Herb	NA
Angiosperms	Plantae	Tracheophyta	Magnoliopsida	Asteraceae	Praxelis clematidea (Griseb.) R.M.King & H.Rob.	Not Endemic	Unknown	Native	Sub-shrub	NA
Angiosperms	Plantae	Tracheophyta	Magnoliopsida	Asteraceae	Simsia dombeyana DC.	Not Endemic	Unknown	Native	Shrub	NA
Angiosperms	Plantae	Tracheophyta	Magnoliopsida	Asteraceae	Sonchus oleraceus L.	Not Endemic	Unknown	Native	Herb	NA
Angiosperms	Plantae	Tracheophyta	Magnoliopsida	Asteraceae	Sphagneticola trilobata (L.) Pruski	Not Endemic	Unknown	Native	Herb	NA
Angiosperms	Plantae	Tracheophyta	Magnoliopsida	Asteraceae	Synedrella nodiflora (L.) Gaertn.	Not Endemic	Unknown	Native	Herb	NA
Angiosperms	Plantae	Tracheophyta	Magnoliopsida	Asteraceae	Tagetes minuta L.	Not Endemic	Unknown	Naturalized	Herb	NA
Angiosperms	Plantae	Tracheophyta	Magnoliopsida	Asteraceae	Telmatophila scolymastrum Mart. ex Baker	Endemic	Unknown	Native	Sub-shrub	Pernambuco State
Angiosperms	Plantae	Tracheophyta	Magnoliopsida	Asteraceae	Tilesia baccata (L.) Pruski	Not Endemic	Unknown	Naturalized	Shrub	NA
Angiosperms	Plantae	Tracheophyta	Magnoliopsida	Asteraceae	Trichogonia salviifolia Gardner	Not Endemic	Unknown	Native	Sub-shrub	NA
Angiosperms	Plantae	Tracheophyta	Magnoliopsida	Asteraceae	Trichogoniopsis podocarpa (DC.) R.M.King & H.Rob.	Not Endemic	Endangered (EN)	Native	Shrub	NA
Angiosperms	Plantae	Tracheophyta	Magnoliopsida	Asteraceae	Tridax procumbens L.	Not Endemic	Unknown	Naturalized	Herb	NA
Angiosperms	Plantae	Tracheophyta	Magnoliopsida	Asteraceae	Trixis antimenorrhoea (Schrank) Kuntze	Not Endemic	Unknown	Native	Sub-shrub	Alagoas and Pernambuco States and New Occurence for the CPD
Angiosperms	Plantae	Tracheophyta	Magnoliopsida	Asteraceae	Verbesina macrophylla (Cass.) S.F.Blake	Not Endemic	Unknown	Native	Sub-shrub	NA
Angiosperms	Plantae	Tracheophyta	Magnoliopsida	Asteraceae	Wedelia goyazensis Gardner	Endemic	Unknown	Native	Sub-shrub	NA
Angiosperms	Plantae	Tracheophyta	Magnoliopsida	Asteraceae	Xanthium strumarium L.	Not Endemic	Unknown	Naturalized	Vine/twiner/climber	New Occurence for the CPD
Angiosperms	Plantae	Tracheophyta	Magnoliopsida	Begoniaceae	Begonia grisea A.DC.	Not Endemic	Unknown	Native	Sub-shrub	NA
Angiosperms	Plantae	Tracheophyta	Magnoliopsida	Begoniaceae	Begonia lealii Brade	Endemic	Unknown	Native	Sub-shrub	NA
Angiosperms	Plantae	Tracheophyta	Magnoliopsida	Begoniaceae	Begonia pernambucensis Brade	Not Endemic	Unknown	Native	Herb	NA
Angiosperms	Plantae	Tracheophyta	Magnoliopsida	Begoniaceae	Begonia reniformis Dryand.	Not Endemic	Unknown	Native	Sub-shrub	NA
Angiosperms	Plantae	Tracheophyta	Magnoliopsida	Begoniaceae	Begonia saxicola A.DC.	Not Endemic	Unknown	Native	Sub-shrub	NA
Angiosperms	Plantae	Tracheophyta	Magnoliopsida	Bignoniaceae	Adenocalymma bracteolatum DC.	Not Endemic	Unknown	Native	Vine/twiner/climber	Ceará State and New Occurence for the CPD
Angiosperms	Plantae	Tracheophyta	Magnoliopsida	Bignoniaceae	Adenocalymma candolleanum (Mart. ex DC.) L.H. Fonseca & L.G. Lohmann	Endemic	Unknown	Native	Shrub	NA
Angiosperms	Plantae	Tracheophyta	Magnoliopsida	Bignoniaceae	Adenocalymma dichilum A.H.Gentry	Endemic	Endangered (EN)	Native	Vine/twiner/climber	NA
Angiosperms	Plantae	Tracheophyta	Magnoliopsida	Bignoniaceae	Adenocalymma subincanum Huber	Not Endemic	Unknown	Native	Vine/twiner/climber	Ceará State and New Occurence for the CPD
Angiosperms	Plantae	Tracheophyta	Magnoliopsida	Bignoniaceae	Amphilophium crucigerum (L.) L.G.Lohmann	Not Endemic	Unknown	Native	Vine/twiner/climber	NA
Angiosperms	Plantae	Tracheophyta	Magnoliopsida	Bignoniaceae	Anemopaegma album Mart. ex DC.	Not Endemic	Unknown	Native	Shrub	NA
Angiosperms	Plantae	Tracheophyta	Magnoliopsida	Bignoniaceae	Anemopaegma gracile Bureau & K.Schum.	Not Endemic	Unknown	Native	Vine/twiner/climber	Pernambuco State and New Occurence for the CPD
Angiosperms	Plantae	Tracheophyta	Magnoliopsida	Bignoniaceae	Anemopaegma laeve DC.	Not Endemic	Unknown	Native	Vine/twiner/climber	NA
Angiosperms	Plantae	Tracheophyta	Magnoliopsida	Bignoniaceae	Bignonia binata Thunb.	Not Endemic	Unknown	Native	Vine/twiner/climber	Paraíba and Pernambuco States
Angiosperms	Plantae	Tracheophyta	Magnoliopsida	Bignoniaceae	Bignonia ramentacea (Mart. ex DC.) L.G.Lohmann	Not Endemic	Unknown	Native	Vine/twiner/climber	Paraíba State
Angiosperms	Plantae	Tracheophyta	Magnoliopsida	Bignoniaceae	Crescentia cujete L.	Not Endemic	Unknown	Cultivated	Shrub	Pernambuco State and New Occurence for the CPD
Angiosperms	Plantae	Tracheophyta	Magnoliopsida	Bignoniaceae	Cuspidaria argentea (Wawra) Sandwith	Endemic	Unknown	Native	Vine/twiner/climber	Paraíba State
Angiosperms	Plantae	Tracheophyta	Magnoliopsida	Bignoniaceae	Cuspidaria cratensis (J.C. Gomes) A.H. Gentry ex L.G. Lohmann	Endemic	Unknown	Native	Shrub	NA
Angiosperms	Plantae	Tracheophyta	Magnoliopsida	Bignoniaceae	Cuspidaria lateriflora (Mart.) DC.	Not Endemic	Unknown	Native	Vine/twiner/climber	NA
Angiosperms	Plantae	Tracheophyta	Magnoliopsida	Bignoniaceae	Cuspidaria multiflora DC.	Endemic	Unknown	Native	Vine/twiner/climber	NA
Angiosperms	Plantae	Tracheophyta	Magnoliopsida	Bignoniaceae	Cybistax antisyphilitica (Mart.) Mart.	Not Endemic	Unknown	Native	Tree	Pernambuco State
Angiosperms	Plantae	Tracheophyta	Magnoliopsida	Bignoniaceae	Dolichandra quadrivalvis (Jacq.) L.G.Lohmann	Not Endemic	Unknown	Native	Vine/twiner/climber	NA
Angiosperms	Plantae	Tracheophyta	Magnoliopsida	Bignoniaceae	Fridericia chica (Bonpl.) L.G.Lohmann	Not Endemic	Unknown	Native	Vine/twiner/climber	NA
Angiosperms	Plantae	Tracheophyta	Magnoliopsida	Bignoniaceae	Fridericia dispar (Bureau ex K.Schum.) L.G.Lohmann	Not Endemic	Unknown	Native	Vine/twiner/climber	NA
Angiosperms	Plantae	Tracheophyta	Magnoliopsida	Bignoniaceae	Fridericia limae (A.H.Gentry) L.G.Lohmann	Endemic	Unknown	Native	Shrub	NA
Angiosperms	Plantae	Tracheophyta	Magnoliopsida	Bignoniaceae	Fridericia triplinervia (Mart. ex DC.) L.G.Lohmann	Not Endemic	Unknown	Native	Vine/twiner/climber	New Occurence for the CPD
Angiosperms	Plantae	Tracheophyta	Magnoliopsida	Bignoniaceae	Handroanthus heptaphyllus (Vell.) Mattos	Not Endemic	Unknown	Native	Tree	NA
Angiosperms	Plantae	Tracheophyta	Magnoliopsida	Bignoniaceae	Handroanthus impetiginosus (Mart. ex DC.) Mattos	Not Endemic	Unknown	Native	Tree	NA
Angiosperms	Plantae	Tracheophyta	Magnoliopsida	Bignoniaceae	Handroanthus ochraceus (Cham.) Mattos	Not Endemic	Unknown	Native	Tree	NA
Angiosperms	Plantae	Tracheophyta	Magnoliopsida	Bignoniaceae	Handroanthus spongiosus (Rizzini) S.Grose	Not Endemic	Endangered (EN)	Native	Tree	Ceará State
Angiosperms	Plantae	Tracheophyta	Magnoliopsida	Bignoniaceae	Jacaranda brasiliana (Lam.) Pers.	Not Endemic	Unknown	Native	Tree	NA
Angiosperms	Plantae	Tracheophyta	Magnoliopsida	Bignoniaceae	Jacaranda jasminoides (Thunb.) Sandwith	Not Endemic	Unknown	Native	Tree	NA
Angiosperms	Plantae	Tracheophyta	Magnoliopsida	Bignoniaceae	Jacaranda rugosa A.H.Gentry	Endemic	Endangered (EN)	Native	Tree	NA
Angiosperms	Plantae	Tracheophyta	Magnoliopsida	Bignoniaceae	Mansoa hirsuta DC.	Not Endemic	Unknown	Native	Vine/twiner/climber	NA
Angiosperms	Plantae	Tracheophyta	Magnoliopsida	Bignoniaceae	Pyrostegia venusta (Ker Gawl.) Miers	Not Endemic	Unknown	Native	Vine/twiner/climber	NA
Angiosperms	Plantae	Tracheophyta	Magnoliopsida	Bignoniaceae	Spathodea campanulata P. Beauv.	Not Endemic	Unknown	Cultivated	Tree	NA
Angiosperms	Plantae	Tracheophyta	Magnoliopsida	Bignoniaceae	Tabebuia aurea (Silva Manso) Benth. & Hook.f. ex S.Moore	Not Endemic	Unknown	Native	Tree	NA
Angiosperms	Plantae	Tracheophyta	Magnoliopsida	Bignoniaceae	Tanaecium cyrtanthum (Mart. ex DC.) Bureau & K.Schum.	Not Endemic	Unknown	Native	Vine/twiner/climber	NA
Angiosperms	Plantae	Tracheophyta	Magnoliopsida	Bignoniaceae	Tanaecium dichotomum (Jacq.) Kaehler & L.G.Lohmann	Not Endemic	Unknown	Native	Vine/twiner/climber	NA
Angiosperms	Plantae	Tracheophyta	Magnoliopsida	Bignoniaceae	Tanaecium parviflorum (Mart. ex DC.) Kaehler & L.G.Lohmann	Not Endemic	Unknown	Native	Vine/twiner/climber	NA
Angiosperms	Plantae	Tracheophyta	Magnoliopsida	Bignoniaceae	Tanaecium selloi (Spreng.) L.G.Lohmann	Not Endemic	Unknown	Native	Vine/twiner/climber	NA
Angiosperms	Plantae	Tracheophyta	Magnoliopsida	Bignoniaceae	Tecoma stans (L.) Juss. ex Kunth	Not Endemic	Unknown	Naturalized	Shrub	Paraíba and Ceará States and New Ocurrence for the CPD
Angiosperms	Plantae	Tracheophyta	Magnoliopsida	Bignoniaceae	Zeyheria tuberculosa (Vell.) Bureau ex Verl.	Not Endemic	Vulnerable (VU)	Native	Tree	NA
Angiosperms	Plantae	Tracheophyta	Magnoliopsida	Bixaceae	Bixa orellana L.	Not Endemic	Unknown	Native	Shrub	NA
Angiosperms	Plantae	Tracheophyta	Magnoliopsida	Bixaceae	Cochlospermum vitifolium (Willd.) Spreng.	Not Endemic	Unknown	Native	Shrub	NA
Angiosperms	Plantae	Tracheophyta	Magnoliopsida	Brassicaceae	Brassica oleracea L.	Not Endemic	Unknown	Cultivated	Herb	NA
Angiosperms	Plantae	Tracheophyta	Magnoliopsida	Bromeliaceae	Aechmea aquilega (Salisb.) Griseb.	Not Endemic	Unknown	Native	Herb	NA
Angiosperms	Plantae	Tracheophyta	Magnoliopsida	Bromeliaceae	Aechmea bromeliifolia (Rudge) Baker	Not Endemic	Unknown	Native	Herb	NA
Angiosperms	Plantae	Tracheophyta	Magnoliopsida	Bromeliaceae	Aechmea leptantha (Harms) Leme & J.A. Siqueira	Not Endemic	Unknown	Native	Herb	NA
Angiosperms	Plantae	Tracheophyta	Magnoliopsida	Bromeliaceae	Aechmea patentissima (Mart. ex Schult. & Schult.f.) Baker	Not Endemic	Unknown	Native	Herb	New Occurence for the CPD
Angiosperms	Plantae	Tracheophyta	Magnoliopsida	Bromeliaceae	Billbergia porteana Brong. ex Beer	Not Endemic	Unknown	Native	Herb	NA
Angiosperms	Plantae	Tracheophyta	Magnoliopsida	Bromeliaceae	Bromelia arenaria Ule	Endemic	Unknown	Native	Herb	NA
Angiosperms	Plantae	Tracheophyta	Magnoliopsida	Bromeliaceae	Bromelia laciniosa Mart. ex Schult. & Schult.f.	Endemic	Unknown	Native	Herb	NA
Angiosperms	Plantae	Tracheophyta	Magnoliopsida	Bromeliaceae	Dyckia pernambucana L.B.Sm.	Endemic	Unknown	Native	Herb	NA
Angiosperms	Plantae	Tracheophyta	Magnoliopsida	Bromeliaceae	Dyckia spectabilis (Mart. ex Schult. & Schult.f.) Baker	Not Endemic	Unknown	Native	Herb	NA
Angiosperms	Plantae	Tracheophyta	Magnoliopsida	Bromeliaceae	Hohenbergia catingae Ule	Not Endemic	Unknown	Native	Herb	NA
Angiosperms	Plantae	Tracheophyta	Magnoliopsida	Bromeliaceae	Hohenbergia horrida Harms	Endemic	Unknown	Native	Herb	NA
Angiosperms	Plantae	Tracheophyta	Magnoliopsida	Bromeliaceae	Neoglaziovia variegata (Arruda) Mez	Endemic	Unknown	Native	Herb	NA
Angiosperms	Plantae	Tracheophyta	Magnoliopsida	Bromeliaceae	Orthophytum alagoanum Leme & A.P. Fontana	Endemic	Unknown	Native	Herb	NA
Angiosperms	Plantae	Tracheophyta	Magnoliopsida	Bromeliaceae	Orthophytum disjunctum L.B.Sm.	Not Endemic	Unknown	Native	Herb	NA
Angiosperms	Plantae	Tracheophyta	Magnoliopsida	Bromeliaceae	Orthophytum maracasense L.B.Sm.	Endemic	Unknown	Native	Herb	NA
Angiosperms	Plantae	Tracheophyta	Magnoliopsida	Bromeliaceae	Orthophytum triunfense J.A.Siqueira & Leme	Endemic	Unknown	Native	Herb	NA
Angiosperms	Plantae	Tracheophyta	Magnoliopsida	Bromeliaceae	Tillandsia catimbauensis Leme, W. Till & J.A. Siqueira	Endemic	Unknown	Native	Herb	NA
Angiosperms	Plantae	Tracheophyta	Magnoliopsida	Bromeliaceae	Tillandsia gardneri Lindl.	Not Endemic	Unknown	Native	Herb	NA
Angiosperms	Plantae	Tracheophyta	Magnoliopsida	Bromeliaceae	Tillandsia juncea (Ruiz & Pav.) Poiret	Not Endemic	Unknown	Native	Herb	NA
Angiosperms	Plantae	Tracheophyta	Magnoliopsida	Bromeliaceae	Tillandsia loliacea Mart. ex Schult. & Schult.f.	Not Endemic	Unknown	Native	Herb	NA
Angiosperms	Plantae	Tracheophyta	Magnoliopsida	Bromeliaceae	Tillandsia lorentziana Griseb.	Not Endemic	Unknown	Native	Herb	Pernambuco State
Angiosperms	Plantae	Tracheophyta	Magnoliopsida	Bromeliaceae	Tillandsia pohliana Mez	Not Endemic	Unknown	Native	Herb	NA
Angiosperms	Plantae	Tracheophyta	Magnoliopsida	Bromeliaceae	Tillandsia polystachia (L.) L.	Not Endemic	Unknown	Native	Herb	NA
Angiosperms	Plantae	Tracheophyta	Magnoliopsida	Bromeliaceae	Tillandsia recurvata (L.) L.	Not Endemic	Unknown	Native	Herb	NA
Angiosperms	Plantae	Tracheophyta	Magnoliopsida	Bromeliaceae	Tillandsia retrorsa A.Silveira	Not Endemic	Unknown	Native	Herb	NA
Angiosperms	Plantae	Tracheophyta	Magnoliopsida	Bromeliaceae	Tillandsia streptocarpa Baker	Not Endemic	Unknown	Native	Herb	NA
Angiosperms	Plantae	Tracheophyta	Magnoliopsida	Bromeliaceae	Tillandsia stricta Sol.	Not Endemic	Unknown	Native	Herb	NA
Angiosperms	Plantae	Tracheophyta	Magnoliopsida	Bromeliaceae	Tillandsia tenuifolia L.	Not Endemic	Unknown	Native	Herb	NA
Angiosperms	Plantae	Tracheophyta	Magnoliopsida	Bromeliaceae	Tillandsia tricholepis Baker	Not Endemic	Unknown	Native	Herb	NA
Angiosperms	Plantae	Tracheophyta	Magnoliopsida	Bromeliaceae	Tillandsia usneoides (L.) L.	Not Endemic	Unknown	Native	Herb	NA
Angiosperms	Plantae	Tracheophyta	Magnoliopsida	Burseraceae	Commiphora leptophloeos (Mart.) J.B.Gillett	Not Endemic	Unknown	Native	Tree	NA
Angiosperms	Plantae	Tracheophyta	Magnoliopsida	Burseraceae	Protium heptaphyllum (Aubl.) Marchand	Not Endemic	Unknown	Native	Shrub	NA
Angiosperms	Plantae	Tracheophyta	Magnoliopsida	Cabombaceae	Cabomba haynesii Wiersema	Not Endemic	Unknown	Native	Herb	NA
Angiosperms	Plantae	Tracheophyta	Magnoliopsida	Cactaceae	Arrojadoa rhodantha (Gürke) Britton & Rose	Not Endemic	Unknown	Native	Shrub	NA
Angiosperms	Plantae	Tracheophyta	Magnoliopsida	Cactaceae	Brasiliopuntia brasiliensis (Willd.) A.Berger	Not Endemic	Unknown	Native	Tree	NA
Angiosperms	Plantae	Tracheophyta	Magnoliopsida	Cactaceae	Cereus albicaulis (Britton & Rose) Luetzelb.	Endemic	Unknown	Native	Shrub	Paraíba State
Angiosperms	Plantae	Tracheophyta	Magnoliopsida	Cactaceae	Cereus jamacaru DC. subsp. jamacaru	Endemic	Unknown	Native	Shrub	NA
Angiosperms	Plantae	Tracheophyta	Magnoliopsida	Cactaceae	Discocactus bahiensis Britton & Rose	Endemic	Vulnerable (VU)	Native	Herb	NA
Angiosperms	Plantae	Tracheophyta	Magnoliopsida	Cactaceae	Harrisia adscendens (Gürke) Britton & Rose	Endemic	Unknown	Native	Shrub	NA
Angiosperms	Plantae	Tracheophyta	Magnoliopsida	Cactaceae	Melocactus bahiensis (Britton & Rose) Luetzelb.	Not Endemic	Unknown	Native	Herb	NA
Angiosperms	Plantae	Tracheophyta	Magnoliopsida	Cactaceae	Melocactus ernestii Vaupel	Not Endemic	Unknown	Native	Herb	NA
Angiosperms	Plantae	Tracheophyta	Magnoliopsida	Cactaceae	Melocactus zehntneri (Britton & Rose) Luetzelb.	Not Endemic	Unknown	Native	Herb	NA
Angiosperms	Plantae	Tracheophyta	Magnoliopsida	Cactaceae	Opuntia dillenii (Ker Gawl.) Haw.	Not Endemic	Unknown	Naturalized	Shrub	NA
Angiosperms	Plantae	Tracheophyta	Magnoliopsida	Cactaceae	Opuntia ficus-indica (L.) Mill.	Not Endemic	Unknown	Naturalized	Shrub	NA
Angiosperms	Plantae	Tracheophyta	Magnoliopsida	Cactaceae	Pereskia grandifolia Haw.	Not Endemic	Unknown	Native	Shrub	NA
Angiosperms	Plantae	Tracheophyta	Magnoliopsida	Cactaceae	Pilosocereus chrysostele subsp. chrysostele (Vaupel) Byles & G.D.Rowley	Endemic	Unknown	Native	Shrub	NA
Angiosperms	Plantae	Tracheophyta	Magnoliopsida	Cactaceae	Pilosocereus chrysostele subsp. catimbauensis N.P.Taylor & Albuquerque-Lima	Endemic	Unknown	Native	Shrub	NA
Angiosperms	Plantae	Tracheophyta	Magnoliopsida	Cactaceae	Pilosocereus flavipulvinatus (Buining & Brederoo) Ritter	Not Endemic	Unknown	Native	Shrub	NA
Angiosperms	Plantae	Tracheophyta	Magnoliopsida	Cactaceae	Pilosocereus pachycladus subsp. pachycladus F.Ritter	Not Endemic	Unknown	Native	Shrub	Pernambuco State
Angiosperms	Plantae	Tracheophyta	Magnoliopsida	Cactaceae	Pilosocereus pachycladus subsp. pernambucoensis (Ritter) Zappi	Endemic	Unknown	Native	Shrub	NA
Angiosperms	Plantae	Tracheophyta	Magnoliopsida	Cactaceae	Pilosocereus pachycladus subsp. viridis N.P.Taylor & Albuquerque-Lima	Endemic	Unknown	Native	Shrub	NA
Angiosperms	Plantae	Tracheophyta	Magnoliopsida	Cactaceae	Rhipsalis baccifera (J.M.Muell.) Stearn	Not Endemic	Unknown	Native	Herb	NA
Angiosperms	Plantae	Tracheophyta	Magnoliopsida	Cactaceae	Rhipsalis floccosa Salm-Dyck ex Pfeiff.	Not Endemic	Unknown	Native	Herb	NA
Angiosperms	Plantae	Tracheophyta	Magnoliopsida	Cactaceae	Rhipsalis lindbergiana K.Schum.	Not Endemic	Unknown	Native	Herb	Alagoas State
Angiosperms	Plantae	Tracheophyta	Magnoliopsida	Cactaceae	Selenicereus setaceus (Salm-Dyck) Berg	Not Endemic	Unknown	Native	Vine/twiner/climber	NA
Angiosperms	Plantae	Tracheophyta	Magnoliopsida	Cactaceae	Selenicereus undatus (Haw.) D.R. Hunt	Not Endemic	Unknown	Naturalized	Vine/twiner/climber	New Occurence for the CPD
Angiosperms	Plantae	Tracheophyta	Magnoliopsida	Cactaceae	Tacinga inamoena (K.Schum.) N.P.Taylor & Stuppy	Endemic	Unknown	Native	Sub-shrub	NA
Angiosperms	Plantae	Tracheophyta	Magnoliopsida	Cactaceae	Tacinga palmadora (Britton & Rose) N.P.Taylor & Stuppy	Endemic	Unknown	Native	Shrub	NA
Angiosperms	Plantae	Tracheophyta	Magnoliopsida	Cactaceae	Xiquexique gounellei (F.A.C.Weber) Lavor & Calvente subsp. gounellei	Endemic	Unknown	Native	Shrub	NA
Angiosperms	Plantae	Tracheophyta	Magnoliopsida	Cactaceae	Xiquexique tuberculatus (Werderm.) Lavor & Calvente	Not Endemic	Unknown	Native	Tree	NA
Angiosperms	Plantae	Tracheophyta	Magnoliopsida	Campanulaceae	Centropogon cornutus (L.) Druce	Not Endemic	Unknown	Native	Shrub	NA
Angiosperms	Plantae	Tracheophyta	Magnoliopsida	Cannabaceae	Celtis iguanaea (Jacq.) Sarg.	Not Endemic	Unknown	Native	Shrub	NA
Angiosperms	Plantae	Tracheophyta	Magnoliopsida	Cannabaceae	Trema micranthum (L.) Blume	Not Endemic	Unknown	Native	Shrub	NA
Angiosperms	Plantae	Tracheophyta	Magnoliopsida	Capparaceae	Colicodendron yco Mart.	Endemic	Unknown	Native	Shrub	NA
Angiosperms	Plantae	Tracheophyta	Magnoliopsida	Capparaceae	Crateva tapia L.	Not Endemic	Unknown	Native	Tree	NA
Angiosperms	Plantae	Tracheophyta	Magnoliopsida	Capparaceae	Cynophalla flexuosa (L.) J.Presl	Not Endemic	Unknown	Native	Shrub	NA
Angiosperms	Plantae	Tracheophyta	Magnoliopsida	Capparaceae	Cynophalla hastata (Jacq.) J.Presl	Not Endemic	Unknown	Native	Shrub	NA
Angiosperms	Plantae	Tracheophyta	Magnoliopsida	Capparaceae	Neocalyptrocalyx longifolium (Mart.) Cornejo & Iltis	Endemic	Unknown	Native	Shrub	NA
Angiosperms	Plantae	Tracheophyta	Magnoliopsida	Caricaceae	Carica papaya L.	Not Endemic	Unknown	Naturalized	Shrub	NA
Angiosperms	Plantae	Tracheophyta	Magnoliopsida	Caricaceae	Jacaratia corumbensis Kuntze	Not Endemic	Unknown	Native	Shrub	NA
Angiosperms	Plantae	Tracheophyta	Magnoliopsida	Caryocaraceae	Caryocar coriaceum Wittm.	Not Endemic	Unknown	Native	Tree	NA
Angiosperms	Plantae	Tracheophyta	Magnoliopsida	Caryophyllaceae	Drymaria cordata (L.) Willd. ex Roem. & Schult.	Not Endemic	Unknown	Naturalized	Herb	NA
Angiosperms	Plantae	Tracheophyta	Magnoliopsida	Casuarinaceae	Gymnostoma sumatranum (Jungh. ex de Vriese) L.A.S.Johnson	Not Endemic	Unknown	Cultivated	Tree	NA
Angiosperms	Plantae	Tracheophyta	Magnoliopsida	Celastraceae	Fraunhofera multiflora Mart.	Endemic	Unknown	Native	Tree	NA
Angiosperms	Plantae	Tracheophyta	Magnoliopsida	Celastraceae	Hippocratea volubilis L.	Not Endemic	Unknown	Native	Vine/twiner/climber	NA
Angiosperms	Plantae	Tracheophyta	Magnoliopsida	Celastraceae	Monteverdia erythroxyla (Reissek) Biral	Not Endemic	Unknown	Native	Tree	NA
Angiosperms	Plantae	Tracheophyta	Magnoliopsida	Celastraceae	Monteverdia imbricata (Mart. ex Reissek) Biral	Not Endemic	Unknown	Native	Tree	Alagoas State
Angiosperms	Plantae	Tracheophyta	Magnoliopsida	Celastraceae	Monteverdia obtusifolia (Mart.) Biral	Not Endemic	Unknown	Native	Tree	NA
Angiosperms	Plantae	Tracheophyta	Magnoliopsida	Celastraceae	Monteverdia rigida (Mart.) Biral	Not Endemic	Unknown	Native	Tree	NA
Angiosperms	Plantae	Tracheophyta	Magnoliopsida	Ceratophyllaceae	Ceratophyllum demersum L.	Not Endemic	Unknown	Native	Herb	NA
Angiosperms	Plantae	Tracheophyta	Magnoliopsida	Chrysobalanaceae	Hirtella ciliata Mart. & Zucc.	Not Endemic	Unknown	Native	Shrub	NA
Angiosperms	Plantae	Tracheophyta	Magnoliopsida	Chrysobalanaceae	Hirtella racemosa Lam.	Not Endemic	Unknown	Native	Shrub	NA
Angiosperms	Plantae	Tracheophyta	Magnoliopsida	Chrysobalanaceae	Microdesmia rigida (Benth.) Sothers & Prance	Endemic	Unknown	Native	Tree	Pernambuco State
Angiosperms	Plantae	Tracheophyta	Magnoliopsida	Chrysobalanaceae	Moquilea tomentosa Benth.	Not Endemic	Unknown	Native	Tree	NA
Angiosperms	Plantae	Tracheophyta	Magnoliopsida	Cleomaceae	Dactylaena monandra (DC.) Soares Neto & Roalson	Not Endemic	Unknown	Native	Herb	NA
Angiosperms	Plantae	Tracheophyta	Magnoliopsida	Cleomaceae	Physostemon guianense (Aubl.) Malme	Not Endemic	Unknown	Native	Herb	NA
Angiosperms	Plantae	Tracheophyta	Magnoliopsida	Cleomaceae	Physostemon lanceolatum Mart. & Zucc.	Not Endemic	Unknown	Native	Herb	NA
Angiosperms	Plantae	Tracheophyta	Magnoliopsida	Cleomaceae	Physostemon rotundifolium Mart. & Zucc.	Not Endemic	Unknown	Native	Herb	NA
Angiosperms	Plantae	Tracheophyta	Magnoliopsida	Cleomaceae	Physostemon tenuifolium Mart. & Zucc.	Endemic	Unknown	Native	Herb	NA
Angiosperms	Plantae	Tracheophyta	Magnoliopsida	Cleomaceae	Tarenaya aculeata (L.) Soares Neto & Roalson	Not Endemic	Unknown	Native	Herb	NA
Angiosperms	Plantae	Tracheophyta	Magnoliopsida	Cleomaceae	Tarenaya bicolor (Gardner) Soares Neto & Roalson	Not Endemic	Unknown	Native	Herb	Paraíba and Pernambuco States
Angiosperms	Plantae	Tracheophyta	Magnoliopsida	Cleomaceae	Tarenaya diffusa (Banks ex DC.) Soares Neto & Roalson	Not Endemic	Unknown	Native	Herb	NA
Angiosperms	Plantae	Tracheophyta	Magnoliopsida	Cleomaceae	Tarenaya longicarpa Soares Neto & Roalson	Not Endemic	Unknown	Native	Herb	NA
Angiosperms	Plantae	Tracheophyta	Magnoliopsida	Cleomaceae	Tarenaya microcarpa (Ule) Soares Neto & Roalson	Not Endemic	Unknown	Native	Herb	NA
Angiosperms	Plantae	Tracheophyta	Magnoliopsida	Clusiaceae	Clusia paralicola G.Mariz	Not Endemic	Unknown	Native	Shrub	NA
Angiosperms	Plantae	Tracheophyta	Magnoliopsida	Clusiaceae	Garcinia gardneriana (Planch. & Triana) Zappi	Not Endemic	Unknown	Native	Tree	NA
Angiosperms	Plantae	Tracheophyta	Magnoliopsida	Combretaceae	Combretum duarteanum Cambess.	Not Endemic	Unknown	Native	Shrub	NA
Angiosperms	Plantae	Tracheophyta	Magnoliopsida	Combretaceae	Combretum glaucocarpum Mart.	Not Endemic	Unknown	Native	Shrub	NA
Angiosperms	Plantae	Tracheophyta	Magnoliopsida	Combretaceae	Combretum hilarianum D.Dietr.	Not Endemic	Unknown	Native	Shrub	Rio Grande do Norte State
Angiosperms	Plantae	Tracheophyta	Magnoliopsida	Combretaceae	Combretum lanceolatum Pohl ex Eichler	Not Endemic	Unknown	Native	Shrub	NA
Angiosperms	Plantae	Tracheophyta	Magnoliopsida	Combretaceae	Combretum leprosum Mart.	Not Endemic	Unknown	Native	Shrub	NA
Angiosperms	Plantae	Tracheophyta	Magnoliopsida	Combretaceae	Combretum monetaria Mart.	Not Endemic	Unknown	Native	Shrub	NA
Angiosperms	Plantae	Tracheophyta	Magnoliopsida	Combretaceae	Terminalia catappa L.	Not Endemic	Unknown	Naturalized	Tree	NA
Angiosperms	Plantae	Tracheophyta	Magnoliopsida	Combretaceae	Terminalia tetraphylla (Aubl.) Gere & Boatwr.	Not Endemic	Unknown	Native	Tree	NA
Angiosperms	Plantae	Tracheophyta	Magnoliopsida	Commelinaceae	Aneilema brasiliense C.B.Clarke	Not Endemic	Unknown	Native	Herb	NA
Angiosperms	Plantae	Tracheophyta	Magnoliopsida	Commelinaceae	Callisia filiformis (M.Martens & Galeotti) D.R.Hunt	Not Endemic	Unknown	Native	Herb	NA
Angiosperms	Plantae	Tracheophyta	Magnoliopsida	Commelinaceae	Callisia monandra (Sw.) Schult.f.	Not Endemic	Unknown	Native	Herb	NA
Angiosperms	Plantae	Tracheophyta	Magnoliopsida	Commelinaceae	Callisia repens (Jacq.) L.	Not Endemic	Unknown	Native	Herb	NA
Angiosperms	Plantae	Tracheophyta	Magnoliopsida	Commelinaceae	Commelina benghalensis L.	Not Endemic	Unknown	Naturalized	Herb	NA
Angiosperms	Plantae	Tracheophyta	Magnoliopsida	Commelinaceae	Commelina diffusa Burm.f.	Not Endemic	Unknown	Naturalized	Herb	NA
Angiosperms	Plantae	Tracheophyta	Magnoliopsida	Commelinaceae	Commelina erecta L.	Not Endemic	Unknown	Native	Herb	NA
Angiosperms	Plantae	Tracheophyta	Magnoliopsida	Commelinaceae	Commelina obliqua Vahl	Not Endemic	Unknown	Native	Herb	NA
Angiosperms	Plantae	Tracheophyta	Magnoliopsida	Commelinaceae	Dichorisandra hexandra (Aubl.) C.B.Clarke	Not Endemic	Unknown	Native	Herb	NA
Angiosperms	Plantae	Tracheophyta	Magnoliopsida	Commelinaceae	Tinantia sprucei C.B.Clarke	Not Endemic	Unknown	Native	Herb	NA
Angiosperms	Plantae	Tracheophyta	Magnoliopsida	Commelinaceae	Tradescantia ambigua Mart. ex Schult. & Schult. f.	Not Endemic	Unknown	Native	Herb	NA
Angiosperms	Plantae	Tracheophyta	Magnoliopsida	Convolvulaceae	Aniseia martinicensis (Jacq.) Choisy	Not Endemic	Unknown	Native	Vine/twiner/climber	NA
Angiosperms	Plantae	Tracheophyta	Magnoliopsida	Convolvulaceae	Camonea umbellata (L.) A.R. Simões & Staples	Not Endemic	Unknown	Native	Vine/twiner/climber	NA
Angiosperms	Plantae	Tracheophyta	Magnoliopsida	Convolvulaceae	Cuscuta americana L.	Not Endemic	Unknown	Native	Herb	NA
Angiosperms	Plantae	Tracheophyta	Magnoliopsida	Convolvulaceae	Cuscuta globosa Ridl.	Not Endemic	Unknown	Native	Herb	NA
Angiosperms	Plantae	Tracheophyta	Magnoliopsida	Convolvulaceae	Cuscuta partita Choisy	Not Endemic	Unknown	Native	Herb	NA
Angiosperms	Plantae	Tracheophyta	Magnoliopsida	Convolvulaceae	Daustinia montana (Moric.) Buril & A.R. Simões	Not Endemic	Unknown	Native	Vine/twiner/climber	NA
Angiosperms	Plantae	Tracheophyta	Magnoliopsida	Convolvulaceae	Distimake aegyptius (L.) A.R. Simões & Staples	Not Endemic	Unknown	Native	Vine/twiner/climber	NA
Angiosperms	Plantae	Tracheophyta	Magnoliopsida	Convolvulaceae	Distimake cissoides (Lam.) A.R. Simões & Staples	Not Endemic	Unknown	Native	Vine/twiner/climber	NA
Angiosperms	Plantae	Tracheophyta	Magnoliopsida	Convolvulaceae	Distimake macrocalyx (Ruiz & Pav.) A.R. Simões & Staples	Not Endemic	Unknown	Native	Vine/twiner/climber	NA
Angiosperms	Plantae	Tracheophyta	Magnoliopsida	Convolvulaceae	Evolvulus cardiophyllus Schltdl.	Not Endemic	Unknown	Native	Herb	Paraíba and Pernambuco State and New Ocurrence for the CPD
Angiosperms	Plantae	Tracheophyta	Magnoliopsida	Convolvulaceae	Evolvulus cordatus Moric.	Not Endemic	Unknown	Native	Herb	NA
Angiosperms	Plantae	Tracheophyta	Magnoliopsida	Convolvulaceae	Evolvulus daphnoides Moric.	Endemic	Unknown	Native	Herb	NA
Angiosperms	Plantae	Tracheophyta	Magnoliopsida	Convolvulaceae	Evolvulus elaeagnifolius Dammer	Endemic	Unknown	Native	Herb	NA
Angiosperms	Plantae	Tracheophyta	Magnoliopsida	Convolvulaceae	Evolvulus filipes Mart.	Not Endemic	Unknown	Native	Herb	NA
Angiosperms	Plantae	Tracheophyta	Magnoliopsida	Convolvulaceae	Evolvulus frankenioides Moric.	Not Endemic	Unknown	Native	Herb	NA
Angiosperms	Plantae	Tracheophyta	Magnoliopsida	Convolvulaceae	Evolvulus glomeratus Nees & Mart.	Not Endemic	Unknown	Native	Herb	NA
Angiosperms	Plantae	Tracheophyta	Magnoliopsida	Convolvulaceae	Evolvulus linoides Moric.	Not Endemic	Unknown	Native	Herb	NA
Angiosperms	Plantae	Tracheophyta	Magnoliopsida	Convolvulaceae	Evolvulus martii Colla	Not Endemic	Unknown	Native	Sub-shrub	NA
Angiosperms	Plantae	Tracheophyta	Magnoliopsida	Convolvulaceae	Evolvulus ovatus Fernald	Not Endemic	Unknown	Native	Herb	NA
Angiosperms	Plantae	Tracheophyta	Magnoliopsida	Convolvulaceae	Evolvulus phyllanthoides Moric.	Not Endemic	Unknown	Native	Sub-shrub	NA
Angiosperms	Plantae	Tracheophyta	Magnoliopsida	Convolvulaceae	Evolvulus saxifragus Mart.	Not Endemic	Unknown	Native	Herb	NA
Angiosperms	Plantae	Tracheophyta	Magnoliopsida	Convolvulaceae	Ipomoea asarifolia (Desr.) Roem. & Schult.	Not Endemic	Unknown	Native	Herb	NA
Angiosperms	Plantae	Tracheophyta	Magnoliopsida	Convolvulaceae	Ipomoea bahiensis Willd. ex Roem. & Schult.	Not Endemic	Unknown	Native	Vine/twiner/climber	NA
Angiosperms	Plantae	Tracheophyta	Magnoliopsida	Convolvulaceae	Ipomoea batatas (L.) Lam.	Not Endemic	Unknown	Naturalized	Herb	NA
Angiosperms	Plantae	Tracheophyta	Magnoliopsida	Convolvulaceae	Ipomoea bignonioides Sims	Not Endemic	Unknown	Native	Vine/twiner/climber	New Occurence for the CPD
Angiosperms	Plantae	Tracheophyta	Magnoliopsida	Convolvulaceae	Ipomoea blanchetii Choisy	Not Endemic	Unknown	Native	Vine/twiner/climber	NA
Angiosperms	Plantae	Tracheophyta	Magnoliopsida	Convolvulaceae	Ipomoea brasiliana (Choisy) Meisn.	Not Endemic	Unknown	Native	Vine/twiner/climber	NA
Angiosperms	Plantae	Tracheophyta	Magnoliopsida	Convolvulaceae	Ipomoea carnea subsp. fistulosa (Mart. ex Choisy) D.F.Austin	Not Endemic	Unknown	Native	Sub-shrub	NA
Angiosperms	Plantae	Tracheophyta	Magnoliopsida	Convolvulaceae	Ipomoea hederifolia L.	Not Endemic	Unknown	Native	Vine/twiner/climber	NA
Angiosperms	Plantae	Tracheophyta	Magnoliopsida	Convolvulaceae	Ipomoea incarnata (Vahl) Choisy	Not Endemic	Unknown	Native	Vine/twiner/climber	Paraíba State
Angiosperms	Plantae	Tracheophyta	Magnoliopsida	Convolvulaceae	Ipomoea longeramosa Choisy	Not Endemic	Unknown	Native	Vine/twiner/climber	NA
Angiosperms	Plantae	Tracheophyta	Magnoliopsida	Convolvulaceae	Ipomoea marcellia Meisn.	Endemic	Unknown	Native	Vine/twiner/climber	NA
Angiosperms	Plantae	Tracheophyta	Magnoliopsida	Convolvulaceae	Ipomoea megapotamica Choisy	Not Endemic	Unknown	Native	Vine/twiner/climber	NA
Angiosperms	Plantae	Tracheophyta	Magnoliopsida	Convolvulaceae	Ipomoea nil (L.) Roth	Not Endemic	Unknown	Native	Vine/twiner/climber	NA
Angiosperms	Plantae	Tracheophyta	Magnoliopsida	Convolvulaceae	Ipomoea parasitica (Kunth) G.Don	Not Endemic	Unknown	Naturalized	Vine/twiner/climber	NA
Angiosperms	Plantae	Tracheophyta	Magnoliopsida	Convolvulaceae	Ipomoea ramosissima (Poir.) Choisy	Not Endemic	Unknown	Native	Vine/twiner/climber	NA
Angiosperms	Plantae	Tracheophyta	Magnoliopsida	Convolvulaceae	Ipomoea rosea Choisy	Not Endemic	Unknown	Native	Vine/twiner/climber	NA
Angiosperms	Plantae	Tracheophyta	Magnoliopsida	Convolvulaceae	Ipomoea setosa Ker Gawl.	Not Endemic	Unknown	Native	Vine/twiner/climber	NA
Angiosperms	Plantae	Tracheophyta	Magnoliopsida	Convolvulaceae	Ipomoea subincana (Choisy) Meisn.	Not Endemic	Unknown	Native	Vine/twiner/climber	NA
Angiosperms	Plantae	Tracheophyta	Magnoliopsida	Convolvulaceae	Ipomoea subrevoluta Choisy	Not Endemic	Vulnerable (VU)	Native	Vine/twiner/climber	NA
Angiosperms	Plantae	Tracheophyta	Magnoliopsida	Convolvulaceae	Ipomoea triloba L.	Not Endemic	Unknown	Native	Vine/twiner/climber	NA
Angiosperms	Plantae	Tracheophyta	Magnoliopsida	Convolvulaceae	Ipomoea wrightii A.Gray	Not Endemic	Unknown	Native	Vine/twiner/climber	Paraíba State
Angiosperms	Plantae	Tracheophyta	Magnoliopsida	Convolvulaceae	Jacquemontia bracteosa Meisn.	Not Endemic	Unknown	Native	Vine/twiner/climber	NA
Angiosperms	Plantae	Tracheophyta	Magnoliopsida	Convolvulaceae	Jacquemontia chrysanthera Buril	Endemic	Unknown	Native	Vine/twiner/climber	Paraíba State
Angiosperms	Plantae	Tracheophyta	Magnoliopsida	Convolvulaceae	Jacquemontia corymbulosa Benth.	Not Endemic	Unknown	Native	Vine/twiner/climber	NA
Angiosperms	Plantae	Tracheophyta	Magnoliopsida	Convolvulaceae	Jacquemontia evolvuloides (Moric.) Meisn.	Not Endemic	Unknown	Native	Vine/twiner/climber	NA
Angiosperms	Plantae	Tracheophyta	Magnoliopsida	Convolvulaceae	Jacquemontia ferruginea Choisy	Not Endemic	Unknown	Native	Vine/twiner/climber	NA
Angiosperms	Plantae	Tracheophyta	Magnoliopsida	Convolvulaceae	Jacquemontia gracillima (Choisy) Hallier f.	Not Endemic	Unknown	Native	Herb	Paraíba State
Angiosperms	Plantae	Tracheophyta	Magnoliopsida	Convolvulaceae	Jacquemontia linarioides Meisn.	Not Endemic	Unknown	Native	Herb	Pernambuco State and New Occurence for the CPD
Angiosperms	Plantae	Tracheophyta	Magnoliopsida	Convolvulaceae	Jacquemontia mucronifera (Choisy) Hallier f.	Not Endemic	Unknown	Native	Vine/twiner/climber	Ceará State and New Occurence for the CPD
Angiosperms	Plantae	Tracheophyta	Magnoliopsida	Convolvulaceae	Jacquemontia nodiflora (Desr.) G.Don	Not Endemic	Unknown	Native	Vine/twiner/climber	NA
Angiosperms	Plantae	Tracheophyta	Magnoliopsida	Convolvulaceae	Jacquemontia pentanthos (Jacq.) G. Don	Not Endemic	Unknown	Native	Vine/twiner/climber	NA
Angiosperms	Plantae	Tracheophyta	Magnoliopsida	Convolvulaceae	Jacquemontia tamnifolia (L.) Griseb.	Not Endemic	Unknown	Native	Vine/twiner/climber	NA
Angiosperms	Plantae	Tracheophyta	Magnoliopsida	Convolvulaceae	Operculina macrocarpa (L.) Urb.	Not Endemic	Unknown	Native	Vine/twiner/climber	NA
Angiosperms	Plantae	Tracheophyta	Magnoliopsida	Convolvulaceae	Turbina cordata (Choisy) D.F.Austin & Staples	Not Endemic	Unknown	Native	Vine/twiner/climber	NA
Angiosperms	Plantae	Tracheophyta	Magnoliopsida	Cordiaceae	Cordia bicolor A.DC.	Not Endemic	Unknown	Native	Tree	NA
Angiosperms	Plantae	Tracheophyta	Magnoliopsida	Cordiaceae	Cordia glabrata (Mart.) A.DC.	Not Endemic	Unknown	Native	Shrub	NA
Angiosperms	Plantae	Tracheophyta	Magnoliopsida	Cordiaceae	Cordia incognita Gottschling & J.S.Mill.	Endemic	Unknown	Native	Tree	NA
Angiosperms	Plantae	Tracheophyta	Magnoliopsida	Cordiaceae	Cordia insignis Cham.	Not Endemic	Unknown	Native	Shrub	Paraíba and Pernambuco States
Angiosperms	Plantae	Tracheophyta	Magnoliopsida	Cordiaceae	Cordia myxa L.	Not Endemic	Unknown	Cultivated	Tree	NA
Angiosperms	Plantae	Tracheophyta	Magnoliopsida	Cordiaceae	Cordia oncocalyx Allemão	Endemic	Unknown	Native	Tree	NA
Angiosperms	Plantae	Tracheophyta	Magnoliopsida	Cordiaceae	Cordia rufescens A.DC.	Not Endemic	Unknown	Native	Shrub	NA
Angiosperms	Plantae	Tracheophyta	Magnoliopsida	Cordiaceae	Cordia sellowiana Cham.	Not Endemic	Unknown	Native	Tree	NA
Angiosperms	Plantae	Tracheophyta	Magnoliopsida	Cordiaceae	Cordia trichotoma (Vell.) Arráb. ex Steud.	Not Endemic	Unknown	Native	Tree	NA
Angiosperms	Plantae	Tracheophyta	Magnoliopsida	Cordiaceae	Varronia curassavica Jacq.	Not Endemic	Unknown	Native	Shrub	NA
Angiosperms	Plantae	Tracheophyta	Magnoliopsida	Cordiaceae	Varronia globosa Jacq.	Not Endemic	Unknown	Native	Shrub	NA
Angiosperms	Plantae	Tracheophyta	Magnoliopsida	Cordiaceae	Varronia leucocephala (Moric.) J.S.Mill.	Endemic	Unknown	Native	Shrub	NA
Angiosperms	Plantae	Tracheophyta	Magnoliopsida	Cordiaceae	Varronia leucomalloides (Taroda) J.S.Mill.	Endemic	Unknown	Native	Shrub	Rio Grande do Norte State
Angiosperms	Plantae	Tracheophyta	Magnoliopsida	Cordiaceae	Varronia mariana E.C.O. Chagas & Costa Lima	Endemic	Unknown	Native	Shrub	NA
Angiosperms	Plantae	Tracheophyta	Magnoliopsida	Cordiaceae	Varronia multispicata (Cham.) Borhidi	Not Endemic	Unknown	Native	Shrub	NA
Angiosperms	Plantae	Tracheophyta	Magnoliopsida	Cucurbitaceae	Apodanthera glaziovii Cogn.	Endemic	Unknown	Native	Vine/twiner/climber	NA
Angiosperms	Plantae	Tracheophyta	Magnoliopsida	Cucurbitaceae	Cayaponia podantha Cogn.	Not Endemic	Unknown	Native	Vine/twiner/climber	Ceará State
Angiosperms	Plantae	Tracheophyta	Magnoliopsida	Cucurbitaceae	Cayaponia tayuya (Vell.) Cogn.	Not Endemic	Unknown	Native	Vine/twiner/climber	NA
Angiosperms	Plantae	Tracheophyta	Magnoliopsida	Cucurbitaceae	Citrullus lanatus (Thunb.) Matsum. & Nakai	Not Endemic	Unknown	Cultivated	Vine/twiner/climber	NA
Angiosperms	Plantae	Tracheophyta	Magnoliopsida	Cucurbitaceae	Cucumis anguria L.	Not Endemic	Unknown	Native	Vine/twiner/climber	Ceará State and New Occurence for the CPD
Angiosperms	Plantae	Tracheophyta	Magnoliopsida	Cucurbitaceae	Cucumis dipsaceus Ehrenb.	Not Endemic	Unknown	Native	Vine/twiner/climber	Rio Grande do Norte State
Angiosperms	Plantae	Tracheophyta	Magnoliopsida	Cucurbitaceae	Cyclanthera carthagenensis (Jacq.) H Schaef. et S. S. Renner	Not Endemic	Unknown	Native	Vine/twiner/climber	NA
Angiosperms	Plantae	Tracheophyta	Magnoliopsida	Cucurbitaceae	Doyerea emetocathartica Grosourdy	Not Endemic	Unknown	Native	Vine/twiner/climber	NA
Angiosperms	Plantae	Tracheophyta	Magnoliopsida	Cucurbitaceae	Echinopepon racemosus (Steud.) C. Jeffrey	Not Endemic	Unknown	Native	Vine/twiner/climber	Ceará State and New Occurence for the CPD
Angiosperms	Plantae	Tracheophyta	Magnoliopsida	Cucurbitaceae	Lagenaria siceraria (Molina) Standl.	Not Endemic	Unknown	Cultivated	Vine/twiner/climber	NA
Angiosperms	Plantae	Tracheophyta	Magnoliopsida	Cucurbitaceae	Luffa cylindrica (L.) M.Roem.	Not Endemic	Unknown	Cultivated	Vine/twiner/climber	NA
Angiosperms	Plantae	Tracheophyta	Magnoliopsida	Cucurbitaceae	Luffa operculata (L.) Cogn.	Not Endemic	Unknown	Native	Vine/twiner/climber	Rio Grande do Norte State and New Occurence for the CPD
Angiosperms	Plantae	Tracheophyta	Magnoliopsida	Cucurbitaceae	Momordica charantia L.	Not Endemic	Unknown	Naturalized	Vine/twiner/climber	NA
Angiosperms	Plantae	Tracheophyta	Magnoliopsida	Cucurbitaceae	Sicyos polyacanthus Cogn.	Not Endemic	Unknown	Native	Vine/twiner/climber	NA
Angiosperms	Plantae	Tracheophyta	Magnoliopsida	Cyperaceae	Bulbostylis capillaris (L.) C.B.Clarke	Not Endemic	Unknown	Native	Herb	NA
Angiosperms	Plantae	Tracheophyta	Magnoliopsida	Cyperaceae	Bulbostylis scabra (J.Presl & C.Presl) C.B.Clarke	Not Endemic	Unknown	Native	Herb	NA
Angiosperms	Plantae	Tracheophyta	Magnoliopsida	Cyperaceae	Bulbostylis tenuifolia (Rudge) J.F.Macbr.	Not Endemic	Unknown	Native	Herb	New Occurence for the CPD
Angiosperms	Plantae	Tracheophyta	Magnoliopsida	Cyperaceae	Cyperus aggregatus (Willd.) Endl.	Not Endemic	Unknown	Native	Herb	NA
Angiosperms	Plantae	Tracheophyta	Magnoliopsida	Cyperaceae	Cyperus alvesii G.C.Tucker	Endemic	Unknown	Native	Herb	NA
Angiosperms	Plantae	Tracheophyta	Magnoliopsida	Cyperaceae	Cyperus articulatus L.	Not Endemic	Unknown	Native	Herb	NA
Angiosperms	Plantae	Tracheophyta	Magnoliopsida	Cyperaceae	Cyperus blepharoleptos Steud.	Not Endemic	Unknown	Native	Herb	NA
Angiosperms	Plantae	Tracheophyta	Magnoliopsida	Cyperaceae	Cyperus brevifolius (Rottb.) Endl. ex Hassk.	Not Endemic	Unknown	Native	Herb	NA
Angiosperms	Plantae	Tracheophyta	Magnoliopsida	Cyperaceae	Cyperus capillifolius A.Rich.	Not Endemic	Unknown	Native	Herb	NA
Angiosperms	Plantae	Tracheophyta	Magnoliopsida	Cyperaceae	Cyperus compressus L.	Not Endemic	Unknown	Native	Herb	NA
Angiosperms	Plantae	Tracheophyta	Magnoliopsida	Cyperaceae	Cyperus cuspidatus Kunth	Not Endemic	Unknown	Native	Herb	NA
Angiosperms	Plantae	Tracheophyta	Magnoliopsida	Cyperaceae	Cyperus distans L.	Not Endemic	Unknown	Native	Herb	NA
Angiosperms	Plantae	Tracheophyta	Magnoliopsida	Cyperaceae	Cyperus eragrostis Lam.	Not Endemic	Unknown	Native	Herb	NA
Angiosperms	Plantae	Tracheophyta	Magnoliopsida	Cyperaceae	Cyperus fugax Liebm.	Not Endemic	Unknown	Native	Herb	NA
Angiosperms	Plantae	Tracheophyta	Magnoliopsida	Cyperaceae	Cyperus imbricatus Retz.	Not Endemic	Unknown	Native	Herb	NA
Angiosperms	Plantae	Tracheophyta	Magnoliopsida	Cyperaceae	Cyperus iria L.	Not Endemic	Unknown	Naturalized	Herb	NA
Angiosperms	Plantae	Tracheophyta	Magnoliopsida	Cyperaceae	Cyperus ligularis L.	Not Endemic	Unknown	Native	Herb	NA
Angiosperms	Plantae	Tracheophyta	Magnoliopsida	Cyperaceae	Cyperus luzulae (L.) Retz.	Not Endemic	Unknown	Native	Herb	NA
Angiosperms	Plantae	Tracheophyta	Magnoliopsida	Cyperaceae	Cyperus macrostachyos Lam.	Not Endemic	Unknown	Native	Herb	NA
Angiosperms	Plantae	Tracheophyta	Magnoliopsida	Cyperaceae	Cyperus metzii (Hochst. ex Steud.) Mattf. & Kük.	Not Endemic	Unknown	Naturalized	Herb	NA
Angiosperms	Plantae	Tracheophyta	Magnoliopsida	Cyperaceae	Cyperus meyenianus Kunth	Not Endemic	Unknown	Native	Herb	NA
Angiosperms	Plantae	Tracheophyta	Magnoliopsida	Cyperaceae	Cyperus odoratus L.	Not Endemic	Unknown	Native	Herb	NA
Angiosperms	Plantae	Tracheophyta	Magnoliopsida	Cyperaceae	Cyperus pohlii (Nees) Steud.	Not Endemic	Unknown	Native	Herb	NA
Angiosperms	Plantae	Tracheophyta	Magnoliopsida	Cyperaceae	Cyperus polystachyos Rottb.	Not Endemic	Unknown	Native	Herb	NA
Angiosperms	Plantae	Tracheophyta	Magnoliopsida	Cyperaceae	Cyperus rotundus L.	Not Endemic	Unknown	Naturalized	Herb	NA
Angiosperms	Plantae	Tracheophyta	Magnoliopsida	Cyperaceae	Cyperus schomburgkianus Nees	Not Endemic	Unknown	Native	Herb	NA
Angiosperms	Plantae	Tracheophyta	Magnoliopsida	Cyperaceae	Cyperus squarrosus L.	Not Endemic	Unknown	Native	Herb	NA
Angiosperms	Plantae	Tracheophyta	Magnoliopsida	Cyperaceae	Cyperus subsquarrosus (Muhl.) Bauters	Not Endemic	Unknown	Native	Herb	NA
Angiosperms	Plantae	Tracheophyta	Magnoliopsida	Cyperaceae	Cyperus surinamensis Rottb.	Not Endemic	Unknown	Native	Herb	NA
Angiosperms	Plantae	Tracheophyta	Magnoliopsida	Cyperaceae	Cyperus uncinulatus Schrad. ex Nees	Not Endemic	Unknown	Native	Herb	NA
Angiosperms	Plantae	Tracheophyta	Magnoliopsida	Cyperaceae	Eleocharis acutangula (Roxb.) Schult.	Not Endemic	Unknown	Native	Herb	NA
Angiosperms	Plantae	Tracheophyta	Magnoliopsida	Cyperaceae	Eleocharis elegans (Kunth) Roem. & Schult.	Not Endemic	Unknown	Native	Herb	NA
Angiosperms	Plantae	Tracheophyta	Magnoliopsida	Cyperaceae	Eleocharis filiculmis Kunth	Not Endemic	Unknown	Native	Herb	NA
Angiosperms	Plantae	Tracheophyta	Magnoliopsida	Cyperaceae	Eleocharis geniculata (L.) Roem. & Schult.	Not Endemic	Unknown	Native	Herb	NA
Angiosperms	Plantae	Tracheophyta	Magnoliopsida	Cyperaceae	Eleocharis interstincta (Vahl) Roem. & Schult.	Not Endemic	Unknown	Native	Herb	NA
Angiosperms	Plantae	Tracheophyta	Magnoliopsida	Cyperaceae	Eleocharis minima Kunth	Not Endemic	Unknown	Native	Herb	NA
Angiosperms	Plantae	Tracheophyta	Magnoliopsida	Cyperaceae	Eleocharis mutata (L.) Roem. & Schult.	Not Endemic	Unknown	Native	Herb	NA
Angiosperms	Plantae	Tracheophyta	Magnoliopsida	Cyperaceae	Eleocharis nigrescens (Nees) Kunth	Not Endemic	Unknown	Native	Herb	NA
Angiosperms	Plantae	Tracheophyta	Magnoliopsida	Cyperaceae	Fimbristylis cymosa R.Br.	Not Endemic	Unknown	Native	Herb	NA
Angiosperms	Plantae	Tracheophyta	Magnoliopsida	Cyperaceae	Fimbristylis dichotoma (L.) Vahl	Not Endemic	Unknown	Native	Herb	NA
Angiosperms	Plantae	Tracheophyta	Magnoliopsida	Cyperaceae	Fimbristylis littoralis Gaudich.	Not Endemic	Unknown	Native	Herb	NA
Angiosperms	Plantae	Tracheophyta	Magnoliopsida	Cyperaceae	Fimbristylis squarrosa Vahl	Not Endemic	Unknown	Native	Herb	NA
Angiosperms	Plantae	Tracheophyta	Magnoliopsida	Cyperaceae	Fimbristylis vahlii (Lam.) Link	Not Endemic	Unknown	Native	Herb	NA
Angiosperms	Plantae	Tracheophyta	Magnoliopsida	Cyperaceae	Fuirena umbellata Rottb.	Not Endemic	Unknown	Native	Herb	NA
Angiosperms	Plantae	Tracheophyta	Magnoliopsida	Cyperaceae	Rhynchospora ciliata (Vahl.) Kük.	Not Endemic	Unknown	Native	Herb	NA
Angiosperms	Plantae	Tracheophyta	Magnoliopsida	Cyperaceae	Rhynchospora contracta (Nees) J.Raynal	Not Endemic	Unknown	Native	Herb	NA
Angiosperms	Plantae	Tracheophyta	Magnoliopsida	Cyperaceae	Rhynchospora emaciata (Nees) Boeckeler	Not Endemic	Unknown	Native	Herb	NA
Angiosperms	Plantae	Tracheophyta	Magnoliopsida	Cyperaceae	Rhynchospora exaltata Kunth	Not Endemic	Unknown	Native	Herb	NA
Angiosperms	Plantae	Tracheophyta	Magnoliopsida	Dilleniaceae	Curatella americana L.	Not Endemic	Unknown	Native	Shrub	NA
Angiosperms	Plantae	Tracheophyta	Magnoliopsida	Dioscoreaceae	Dioscorea campestris Griseb.	Not Endemic	Unknown	Native	Vine/twiner/climber	NA
Angiosperms	Plantae	Tracheophyta	Magnoliopsida	Dioscoreaceae	Dioscorea cinnamomifolia Hook.	Not Endemic	Unknown	Native	Vine/twiner/climber	NA
Angiosperms	Plantae	Tracheophyta	Magnoliopsida	Dioscoreaceae	Dioscorea hassleriana Chodat	Not Endemic	Unknown	Native	Vine/twiner/climber	NA
Angiosperms	Plantae	Tracheophyta	Magnoliopsida	Dioscoreaceae	Dioscorea leptostachya Gardner	Not Endemic	Unknown	Native	Vine/twiner/climber	NA
Angiosperms	Plantae	Tracheophyta	Magnoliopsida	Dioscoreaceae	Dioscorea piperifolia Humb. & Bonpl. ex Willd.	Not Endemic	Unknown	Native	Vine/twiner/climber	NA
Angiosperms	Plantae	Tracheophyta	Magnoliopsida	Dioscoreaceae	Dioscorea polygonoides Humb. & Bonpl. ex Willd.	Not Endemic	Unknown	Native	Vine/twiner/climber	NA
Angiosperms	Plantae	Tracheophyta	Magnoliopsida	Ebenaceae	Diospyros inconstans subsp. obovata (Mart. ex Miq.) B.Walln.	Not Endemic	Unknown	Native	Tree	NA
Angiosperms	Plantae	Tracheophyta	Magnoliopsida	Eriocaulaceae	Paepalanthus myocephalus (Mart.) Körn.	Not Endemic	Unknown	Native	Herb	NA
Angiosperms	Plantae	Tracheophyta	Magnoliopsida	Erythroxylaceae	Erythroxylum affine A.St.-Hil.	Not Endemic	Unknown	Native	Shrub	NA
Angiosperms	Plantae	Tracheophyta	Magnoliopsida	Erythroxylaceae	Erythroxylum barbatum O.E.Schulz	Not Endemic	Unknown	Native	Shrub	NA
Angiosperms	Plantae	Tracheophyta	Magnoliopsida	Erythroxylaceae	Erythroxylum caatingae Plowman	Endemic	Unknown	Native	Shrub	NA
Angiosperms	Plantae	Tracheophyta	Magnoliopsida	Erythroxylaceae	Erythroxylum citrifolium A.St.-Hil.	Not Endemic	Unknown	Native	Shrub	NA
Angiosperms	Plantae	Tracheophyta	Magnoliopsida	Erythroxylaceae	Erythroxylum columbinum Mart.	Not Endemic	Unknown	Native	Shrub	NA
Angiosperms	Plantae	Tracheophyta	Magnoliopsida	Erythroxylaceae	Erythroxylum loefgrenii Diogo	Endemic	Unknown	Native	Shrub	NA
Angiosperms	Plantae	Tracheophyta	Magnoliopsida	Erythroxylaceae	Erythroxylum macrochaetum Miq.	Not Endemic	Unknown	Native	Shrub	NA
Angiosperms	Plantae	Tracheophyta	Magnoliopsida	Erythroxylaceae	Erythroxylum nordestinum Costa-Lima, Loiola & M.Alves	Endemic	Endangered (EN)	Native	Shrub	NA
Angiosperms	Plantae	Tracheophyta	Magnoliopsida	Erythroxylaceae	Erythroxylum nummularium Peyr.	Not Endemic	Unknown	Native	Shrub	NA
Angiosperms	Plantae	Tracheophyta	Magnoliopsida	Erythroxylaceae	Erythroxylum pungens O.E.Schulz	Endemic	Unknown	Native	Shrub	NA
Angiosperms	Plantae	Tracheophyta	Magnoliopsida	Erythroxylaceae	Erythroxylum pyan Costa-Lima	Endemic	Unknown	Native	Shrub	NA
Angiosperms	Plantae	Tracheophyta	Magnoliopsida	Erythroxylaceae	Erythroxylum revolutum Mart.	Not Endemic	Unknown	Native	Shrub	NA
Angiosperms	Plantae	Tracheophyta	Magnoliopsida	Erythroxylaceae	Erythroxylum rimosum O.E.Schulz	Not Endemic	Unknown	Native	Shrub	NA
Angiosperms	Plantae	Tracheophyta	Magnoliopsida	Erythroxylaceae	Erythroxylum rosuliferum O.E.Schulz	Endemic	Unknown	Native	Shrub	NA
Angiosperms	Plantae	Tracheophyta	Magnoliopsida	Erythroxylaceae	Erythroxylum stipulosum Plowman	Not Endemic	Unknown	Native	Shrub	NA
Angiosperms	Plantae	Tracheophyta	Magnoliopsida	Erythroxylaceae	Erythroxylum subrotundum A.St.-Hil.	Not Endemic	Unknown	Native	Shrub	NA
Angiosperms	Plantae	Tracheophyta	Magnoliopsida	Erythroxylaceae	Erythroxylum vacciniifolium Mart.	Not Endemic	Unknown	Native	Shrub	Pernambuco State
Angiosperms	Plantae	Tracheophyta	Magnoliopsida	Euphorbiaceae	Acalypha brasiliensis Müll.Arg.	Not Endemic	Unknown	Native	Herb	NA
Angiosperms	Plantae	Tracheophyta	Magnoliopsida	Euphorbiaceae	Acalypha multicaulis Müll.Arg.	Not Endemic	Unknown	Native	Herb	Alagoas, Paraíba and Rio Grande do Norte States
Angiosperms	Plantae	Tracheophyta	Magnoliopsida	Euphorbiaceae	Acalypha poiretii Spreng.	Not Endemic	Unknown	Native	Herb	Ceará and Pernambuco States
Angiosperms	Plantae	Tracheophyta	Magnoliopsida	Euphorbiaceae	Acalypha villosa Jacq.	Not Endemic	Unknown	Native	Shrub	NA
Angiosperms	Plantae	Tracheophyta	Magnoliopsida	Euphorbiaceae	Argythamnia desertorum Müll.Arg.	Endemic	Unknown	Native	Shrub	NA
Angiosperms	Plantae	Tracheophyta	Magnoliopsida	Euphorbiaceae	Argythamnia malpighiacea Ule	Endemic	Unknown	Native	Shrub	NA
Angiosperms	Plantae	Tracheophyta	Magnoliopsida	Euphorbiaceae	Astraea surinamensis (Miq.) O.L.M. Silva & Cordeiro	Not Endemic	Unknown	Native	Herb	NA
Angiosperms	Plantae	Tracheophyta	Magnoliopsida	Euphorbiaceae	Bernardia sidoides (Klotzsch) Müll.Arg.	Not Endemic	Unknown	Native	Herb	NA
Angiosperms	Plantae	Tracheophyta	Magnoliopsida	Euphorbiaceae	Caperonia castaneifolia (L.) A.St.-Hil.	Not Endemic	Unknown	Native	Herb	NA
Angiosperms	Plantae	Tracheophyta	Magnoliopsida	Euphorbiaceae	Caperonia palustris (L.) A.St.-Hil.	Not Endemic	Unknown	Native	Herb	NA
Angiosperms	Plantae	Tracheophyta	Magnoliopsida	Euphorbiaceae	Cnidoscolus bahianus (Ule) Pax & K.Hoffm.	Not Endemic	Unknown	Native	Tree	Ceará and Paraíba States
Angiosperms	Plantae	Tracheophyta	Magnoliopsida	Euphorbiaceae	Cnidoscolus obtusifolius Pohl ex Baill.	Endemic	Unknown	Native	Shrub	NA
Angiosperms	Plantae	Tracheophyta	Magnoliopsida	Euphorbiaceae	Cnidoscolus quercifolius Pohl	Endemic	Unknown	Native	Tree	NA
Angiosperms	Plantae	Tracheophyta	Magnoliopsida	Euphorbiaceae	Cnidoscolus ulei (Pax) Pax	Endemic	Unknown	Native	Herb	Paraíba State
Angiosperms	Plantae	Tracheophyta	Magnoliopsida	Euphorbiaceae	Cnidoscolus urens (L.) Arthur	Not Endemic	Unknown	Native	Shrub	Ceará State
Angiosperms	Plantae	Tracheophyta	Magnoliopsida	Euphorbiaceae	Cnidoscolus urniger (Pax) Pax	Not Endemic	Unknown	Native	Shrub	NA
Angiosperms	Plantae	Tracheophyta	Magnoliopsida	Euphorbiaceae	Cnidoscolus vitifolius (Mill.) Pohl	Not Endemic	Unknown	Native	Herb	NA
Angiosperms	Plantae	Tracheophyta	Magnoliopsida	Euphorbiaceae	Croton adamantinus Müll.Arg.	Endemic	Unknown	Native	Shrub	NA
Angiosperms	Plantae	Tracheophyta	Magnoliopsida	Euphorbiaceae	Croton adenocalyx Baill.	Endemic	Unknown	Native	Shrub	NA
Angiosperms	Plantae	Tracheophyta	Magnoliopsida	Euphorbiaceae	Croton anisodontus Müll.Arg.	Not Endemic	Unknown	Native	Shrub	NA
Angiosperms	Plantae	Tracheophyta	Magnoliopsida	Euphorbiaceae	Croton argenteus L.	Not Endemic	Unknown	Native	Herb	Ceará State
Angiosperms	Plantae	Tracheophyta	Magnoliopsida	Euphorbiaceae	Croton argyrophyllus Kunth	Not Endemic	Unknown	Native	Shrub	NA
Angiosperms	Plantae	Tracheophyta	Magnoliopsida	Euphorbiaceae	Croton blanchetianus Baill.	Endemic	Unknown	Native	Shrub	NA
Angiosperms	Plantae	Tracheophyta	Magnoliopsida	Euphorbiaceae	Croton echioides Baill.	Not Endemic	Unknown	Native	Shrub	NA
Angiosperms	Plantae	Tracheophyta	Magnoliopsida	Euphorbiaceae	Croton glandulosus L.	Not Endemic	Unknown	Native	Herb	NA
Angiosperms	Plantae	Tracheophyta	Magnoliopsida	Euphorbiaceae	Croton grewioides Baill.	Not Endemic	Unknown	Native	Shrub	NA
Angiosperms	Plantae	Tracheophyta	Magnoliopsida	Euphorbiaceae	Croton heliotropiifolius Kunth	Not Endemic	Unknown	Native	Shrub	NA
Angiosperms	Plantae	Tracheophyta	Magnoliopsida	Euphorbiaceae	Croton hirtus L'Hér.	Not Endemic	Unknown	Native	Herb	NA
Angiosperms	Plantae	Tracheophyta	Magnoliopsida	Euphorbiaceae	Croton japirensis Müll.Arg.	Endemic	Unknown	Native	Shrub	NA
Angiosperms	Plantae	Tracheophyta	Magnoliopsida	Euphorbiaceae	Croton laceratoglandulosus Caruzo & Cordeiro	Not Endemic	Unknown	Native	Shrub	NA
Angiosperms	Plantae	Tracheophyta	Magnoliopsida	Euphorbiaceae	Croton nepetifolius Baill.	Not Endemic	Unknown	Native	Shrub	NA
Angiosperms	Plantae	Tracheophyta	Magnoliopsida	Euphorbiaceae	Croton pedicellatus Kunth	Not Endemic	Unknown	Native	Shrub	NA
Angiosperms	Plantae	Tracheophyta	Magnoliopsida	Euphorbiaceae	Croton pulegiodorus Baill.	Not Endemic	Unknown	Native	Herb	NA
Angiosperms	Plantae	Tracheophyta	Magnoliopsida	Euphorbiaceae	Croton sertanejus Sodré & M.J.Silva	Endemic	Unknown	Native	Shrub	NA
Angiosperms	Plantae	Tracheophyta	Magnoliopsida	Euphorbiaceae	Croton suassunae Y. Rossine & A. L. Melo	Not Endemic	Unknown	Native	Sub-shrub	NA
Angiosperms	Plantae	Tracheophyta	Magnoliopsida	Euphorbiaceae	Croton tetradenius Baill.	Not Endemic	Unknown	Native	Herb	NA
Angiosperms	Plantae	Tracheophyta	Magnoliopsida	Euphorbiaceae	Croton triangularis Müll.Arg.	Not Endemic	Unknown	Native	Shrub	Paraíba State
Angiosperms	Plantae	Tracheophyta	Magnoliopsida	Euphorbiaceae	Croton tricolor Klotzsch ex Baill.	Not Endemic	Unknown	Native	Shrub	NA
Angiosperms	Plantae	Tracheophyta	Magnoliopsida	Euphorbiaceae	Croton tridentatus Mart. ex Müll.Arg.	Endemic	Unknown	Native	Herb	NA
Angiosperms	Plantae	Tracheophyta	Magnoliopsida	Euphorbiaceae	Croton urticifolius Lam.	Not Endemic	Unknown	Native	Shrub	NA
Angiosperms	Plantae	Tracheophyta	Magnoliopsida	Euphorbiaceae	Croton virgultosus Müll.Arg.	Not Endemic	Unknown	Native	Shrub	NA
Angiosperms	Plantae	Tracheophyta	Magnoliopsida	Euphorbiaceae	Dalechampia brasiliensis Lam.	Not Endemic	Unknown	Native	Vine/twiner/climber	NA
Angiosperms	Plantae	Tracheophyta	Magnoliopsida	Euphorbiaceae	Dalechampia caperonioides Baill.	Not Endemic	Unknown	Native	Vine/twiner/climber	Pernambuco State
Angiosperms	Plantae	Tracheophyta	Magnoliopsida	Euphorbiaceae	Dalechampia ficifolia Lam.	Not Endemic	Unknown	Native	Vine/twiner/climber	NA
Angiosperms	Plantae	Tracheophyta	Magnoliopsida	Euphorbiaceae	Dalechampia luetzelburgii Pax & K.Hoffm.	Not Endemic	Unknown	Native	Vine/twiner/climber	NA
Angiosperms	Plantae	Tracheophyta	Magnoliopsida	Euphorbiaceae	Dalechampia peckoltiana Müll.Arg.	Not Endemic	Unknown	Native	Vine/twiner/climber	Ceará State
Angiosperms	Plantae	Tracheophyta	Magnoliopsida	Euphorbiaceae	Dalechampia pernambucensis Baill.	Not Endemic	Unknown	Native	Vine/twiner/climber	NA
Angiosperms	Plantae	Tracheophyta	Magnoliopsida	Euphorbiaceae	Dalechampia scandens L.	Not Endemic	Unknown	Native	Vine/twiner/climber	NA
Angiosperms	Plantae	Tracheophyta	Magnoliopsida	Euphorbiaceae	Euphorbia adenoptera Bertol.	Not Endemic	Unknown	Native	Herb	NA
Angiosperms	Plantae	Tracheophyta	Magnoliopsida	Euphorbiaceae	Euphorbia comosa Vell.	Not Endemic	Unknown	Native	Herb	NA
Angiosperms	Plantae	Tracheophyta	Magnoliopsida	Euphorbiaceae	Euphorbia dioeca Kunth	Not Endemic	Unknown	Native	Herb	NA
Angiosperms	Plantae	Tracheophyta	Magnoliopsida	Euphorbiaceae	Euphorbia heterodoxa Müll.Arg.	Endemic	Unknown	Native	Herb	NA
Angiosperms	Plantae	Tracheophyta	Magnoliopsida	Euphorbiaceae	Euphorbia hirta L.	Not Endemic	Unknown	Native	Herb	NA
Angiosperms	Plantae	Tracheophyta	Magnoliopsida	Euphorbiaceae	Euphorbia hyssopifolia L.	Not Endemic	Unknown	Native	Herb	NA
Angiosperms	Plantae	Tracheophyta	Magnoliopsida	Euphorbiaceae	Euphorbia insulana Vell.	Not Endemic	Unknown	Native	Herb	NA
Angiosperms	Plantae	Tracheophyta	Magnoliopsida	Euphorbiaceae	Euphorbia phosphorea Mart.	Endemic	Unknown	Native	Herb	NA
Angiosperms	Plantae	Tracheophyta	Magnoliopsida	Euphorbiaceae	Euphorbia prostrata Aiton	Not Endemic	Unknown	Native	Herb	NA
Angiosperms	Plantae	Tracheophyta	Magnoliopsida	Euphorbiaceae	Euphorbia thymifolia L.	Not Endemic	Unknown	Native	Herb	NA
Angiosperms	Plantae	Tracheophyta	Magnoliopsida	Euphorbiaceae	Euphorbia tirucalli L.	Not Endemic	Unknown	Cultivated	Tree	NA
Angiosperms	Plantae	Tracheophyta	Magnoliopsida	Euphorbiaceae	Gymnanthes boticario Esser, M.F.A. Lucena & M. Alves	Not Endemic	Unknown	Native	Shrub	NA
Angiosperms	Plantae	Tracheophyta	Magnoliopsida	Euphorbiaceae	Jatropha gossypiifolia L.	Not Endemic	Unknown	Native	Shrub	NA
Angiosperms	Plantae	Tracheophyta	Magnoliopsida	Euphorbiaceae	Jatropha mollissima (Pohl) Baill.	Not Endemic	Unknown	Native	Shrub	NA
Angiosperms	Plantae	Tracheophyta	Magnoliopsida	Euphorbiaceae	Jatropha mutabilis (Pohl) Baill.	Endemic	Unknown	Native	Shrub	NA
Angiosperms	Plantae	Tracheophyta	Magnoliopsida	Euphorbiaceae	Jatropha ribifolia (Pohl) Baill.	Not Endemic	Unknown	Native	Shrub	NA
Angiosperms	Plantae	Tracheophyta	Magnoliopsida	Euphorbiaceae	Manihot carthagenensis (Jacq.) Müll.Arg.	Not Endemic	Unknown	Native	Tree	NA
Angiosperms	Plantae	Tracheophyta	Magnoliopsida	Euphorbiaceae	Microstachys corniculata (Vahl) Griseb.	Not Endemic	Unknown	Native	Sub-shrub	NA
Angiosperms	Plantae	Tracheophyta	Magnoliopsida	Euphorbiaceae	Ricinus communis L.	Not Endemic	Unknown	Naturalized	Shrub	NA
Angiosperms	Plantae	Tracheophyta	Magnoliopsida	Euphorbiaceae	Sapium argutum (Müll.Arg.) Huber	Not Endemic	Unknown	Native	Tree	NA
Angiosperms	Plantae	Tracheophyta	Magnoliopsida	Euphorbiaceae	Sapium glandulosum (L.) Morong	Not Endemic	Unknown	Native	Tree	NA
Angiosperms	Plantae	Tracheophyta	Magnoliopsida	Euphorbiaceae	Sebastiania larensis Croizat & Tamayo	Not Endemic	Unknown	Native	Tree	NA
Angiosperms	Plantae	Tracheophyta	Magnoliopsida	Euphorbiaceae	Sebastiania macrocarpa Müll.Arg.	Endemic	Unknown	Native	Tree	Paraíba State
Angiosperms	Plantae	Tracheophyta	Magnoliopsida	Euphorbiaceae	Stillingia trapezoidea Ule	Endemic	Unknown	Native	Shrub	Ceará State
Angiosperms	Plantae	Tracheophyta	Magnoliopsida	Euphorbiaceae	Tragia bahiensis Müll. Arg.	Not Endemic	Unknown	Native	Herb	NA
Angiosperms	Plantae	Tracheophyta	Magnoliopsida	Euphorbiaceae	Tragia cearensis Pax & K.Hoffm.	Not Endemic	Unknown	Native	Herb	NA
Angiosperms	Plantae	Tracheophyta	Magnoliopsida	Euphorbiaceae	Tragia volubilis L.	Not Endemic	Unknown	Native	Vine/twiner/climber	NA
Angiosperms	Plantae	Tracheophyta	Magnoliopsida	Fabaceae	Aeschynomene evenia C.Wright & Sauvalle	Not Endemic	Unknown	Native	Sub-shrub	Paraíba State
Angiosperms	Plantae	Tracheophyta	Magnoliopsida	Fabaceae	Aeschynomene filosa Mart.	Not Endemic	Unknown	Native	Sub-shrub	NA
Angiosperms	Plantae	Tracheophyta	Magnoliopsida	Fabaceae	Albizia inundata (Mart.) Barneby & J.W.Grimes	Not Endemic	Unknown	Native	Tree	NA
Angiosperms	Plantae	Tracheophyta	Magnoliopsida	Fabaceae	Albizia lebbeck (L.) Benth.	Not Endemic	Unknown	Naturalized	Tree	NA
Angiosperms	Plantae	Tracheophyta	Magnoliopsida	Fabaceae	Amburana cearensis (Allemão) A.C.Sm.	Not Endemic	Unknown	Native	Tree	NA
Angiosperms	Plantae	Tracheophyta	Magnoliopsida	Fabaceae	Anadenanthera colubrina var. cebil (Griseb.) Altschul	Not Endemic	Unknown	Native	Tree	NA
Angiosperms	Plantae	Tracheophyta	Magnoliopsida	Fabaceae	Ancistrotropis peduncularis (Kunth) A. Delgado	Not Endemic	Unknown	Native	Vine/twiner/climber	NA
Angiosperms	Plantae	Tracheophyta	Magnoliopsida	Fabaceae	Andira vermifuga (Mart.) Benth.	Not Endemic	Unknown	Native	Tree	NA
Angiosperms	Plantae	Tracheophyta	Magnoliopsida	Fabaceae	Apuleia leiocarpa (Vogel) J.F.Macbr.	Not Endemic	Vulnerable (VU)	Native	Tree	NA
Angiosperms	Plantae	Tracheophyta	Magnoliopsida	Fabaceae	Arachis dardani Krapov. & W.C.Greg.	Not Endemic	Unknown	Native	Herb	NA
Angiosperms	Plantae	Tracheophyta	Magnoliopsida	Fabaceae	Bauhinia acuruana Moric.	Not Endemic	Unknown	Native	Shrub	NA
Angiosperms	Plantae	Tracheophyta	Magnoliopsida	Fabaceae	Bauhinia brevipes Vogel	Not Endemic	Unknown	Native	Shrub	Ceará State
Angiosperms	Plantae	Tracheophyta	Magnoliopsida	Fabaceae	Bauhinia cheilantha (Bong.) Steud.	Not Endemic	Unknown	Native	Shrub	NA
Angiosperms	Plantae	Tracheophyta	Magnoliopsida	Fabaceae	Bauhinia dumosa Benth.	Not Endemic	Unknown	Native	Shrub	Pernambuco State
Angiosperms	Plantae	Tracheophyta	Magnoliopsida	Fabaceae	Bauhinia forficata Link	Not Endemic	Unknown	Native	Tree	NA
Angiosperms	Plantae	Tracheophyta	Magnoliopsida	Fabaceae	Bauhinia pentandra (Bong.) D.Dietr.	Not Endemic	Unknown	Native	Shrub	NA
Angiosperms	Plantae	Tracheophyta	Magnoliopsida	Fabaceae	Bauhinia pulchella Benth.	Not Endemic	Unknown	Native	Shrub	NA
Angiosperms	Plantae	Tracheophyta	Magnoliopsida	Fabaceae	Bauhinia subclavata Benth.	Not Endemic	Unknown	Native	Shrub	NA
Angiosperms	Plantae	Tracheophyta	Magnoliopsida	Fabaceae	Bauhinia ungulata L.	Not Endemic	Unknown	Native	Shrub	NA
Angiosperms	Plantae	Tracheophyta	Magnoliopsida	Fabaceae	Bionia pedicellata (Benth.) L.P.Queiroz	Not Endemic	Unknown	Native	Shrub	NA
Angiosperms	Plantae	Tracheophyta	Magnoliopsida	Fabaceae	Bowdichia virgilioides Kunth	Not Endemic	Unknown	Native	Shrub	NA
Angiosperms	Plantae	Tracheophyta	Magnoliopsida	Fabaceae	Cajanus cajan (L.) Huth	Not Endemic	Unknown	Cultivated	Shrub	NA
Angiosperms	Plantae	Tracheophyta	Magnoliopsida	Fabaceae	Calliandra aeschynomenoides Benth.	Endemic	Unknown	Native	Shrub	NA
Angiosperms	Plantae	Tracheophyta	Magnoliopsida	Fabaceae	Calliandra depauperata Benth.	Endemic	Unknown	Native	Shrub	Paraíba State
Angiosperms	Plantae	Tracheophyta	Magnoliopsida	Fabaceae	Calliandra squarrosa Benth.	Endemic	Unknown	Native	Shrub	Pernambuco State
Angiosperms	Plantae	Tracheophyta	Magnoliopsida	Fabaceae	Calliandra umbellifera Benth.	Not Endemic	Unknown	Native	Shrub	Pernambuco State
Angiosperms	Plantae	Tracheophyta	Magnoliopsida	Fabaceae	Canavalia brasiliensis Mart. ex Benth.	Not Endemic	Unknown	Native	Vine/twiner/climber	NA
Angiosperms	Plantae	Tracheophyta	Magnoliopsida	Fabaceae	Canavalia dictyota Piper	Not Endemic	Unknown	Native	Vine/twiner/climber	NA
Angiosperms	Plantae	Tracheophyta	Magnoliopsida	Fabaceae	Cassia ferruginea (Schrad.) Schrad. ex DC.	Not Endemic	Unknown	Native	Tree	NA
Angiosperms	Plantae	Tracheophyta	Magnoliopsida	Fabaceae	Cassia fistula L.	Not Endemic	Unknown	Cultivated	Shrub	NA
Angiosperms	Plantae	Tracheophyta	Magnoliopsida	Fabaceae	Cenostigma bracteosum (Tul.) Gagnon & G.P. Lewis	Not Endemic	Unknown	Native	Shrub	NA
Angiosperms	Plantae	Tracheophyta	Magnoliopsida	Fabaceae	Cenostigma laxiflorum (Tul.) Gagnon & G. P. Lewis	Endemic	Unknown	Native	Shrub	NA
Angiosperms	Plantae	Tracheophyta	Magnoliopsida	Fabaceae	Cenostigma microphyllum (Mart. ex G. Don) Gagnon & G.P. Lewis	Endemic	Unknown	Native	Shrub	NA
Angiosperms	Plantae	Tracheophyta	Magnoliopsida	Fabaceae	Cenostigma nordestinum Gagnon & G.P. Lewis	Endemic	Unknown	Native	Shrub	NA
Angiosperms	Plantae	Tracheophyta	Magnoliopsida	Fabaceae	Cenostigma pluviosum (DC.) Gagnon & G.P. Lewis	Not Endemic	Unknown	Native	Tree	NA
Angiosperms	Plantae	Tracheophyta	Magnoliopsida	Fabaceae	Cenostigma pyramidale (Tul.) Gagnon & G.P. Lewis	Endemic	Unknown	Native	Tree	NA
Angiosperms	Plantae	Tracheophyta	Magnoliopsida	Fabaceae	Centrolobium microchaete (Mart. ex Benth.) H.C.Lima	Not Endemic	Unknown	Native	Tree	NA
Angiosperms	Plantae	Tracheophyta	Magnoliopsida	Fabaceae	Centrosema arenarium Benth.	Not Endemic	Unknown	Native	Vine/twiner/climber	NA
Angiosperms	Plantae	Tracheophyta	Magnoliopsida	Fabaceae	Centrosema brasilianum (L.) Benth.	Not Endemic	Unknown	Native	Vine/twiner/climber	NA
Angiosperms	Plantae	Tracheophyta	Magnoliopsida	Fabaceae	Centrosema pascuorum Mart. ex Benth.	Not Endemic	Unknown	Native	Vine/twiner/climber	NA
Angiosperms	Plantae	Tracheophyta	Magnoliopsida	Fabaceae	Centrosema sagittatum (Humb. & Bonpl. ex Willd.) Brandegee	Not Endemic	Unknown	Native	Vine/twiner/climber	NA
Angiosperms	Plantae	Tracheophyta	Magnoliopsida	Fabaceae	Chamaecrista acosmifolia (Mart. ex Benth.) H.S.Irwin & Barneby	Not Endemic	Unknown	Native	Sub-shrub	NA
Angiosperms	Plantae	Tracheophyta	Magnoliopsida	Fabaceae	Chamaecrista amiciella (H.S.Irwin & Barneby) H.S.Irwin & Barneby	Not Endemic	Unknown	Native	Herb	NA
Angiosperms	Plantae	Tracheophyta	Magnoliopsida	Fabaceae	Chamaecrista barbata (Nees & Mart.) H.S.Irwin & Barneby	Not Endemic	Unknown	Native	Herb	Paraíba State
Angiosperms	Plantae	Tracheophyta	Magnoliopsida	Fabaceae	Chamaecrista calycioides (DC. ex Collad.) Greene	Not Endemic	Unknown	Native	Herb	NA
Angiosperms	Plantae	Tracheophyta	Magnoliopsida	Fabaceae	Chamaecrista desvauxii (Collad.) Killip	Not Endemic	Unknown	Native	Herb	NA
Angiosperms	Plantae	Tracheophyta	Magnoliopsida	Fabaceae	Chamaecrista fagonioides (Vogel) H.S.Irwin & Barneby	Not Endemic	Unknown	Native	Herb	NA
Angiosperms	Plantae	Tracheophyta	Magnoliopsida	Fabaceae	Chamaecrista flexuosa (L.) Greene	Not Endemic	Unknown	Native	Herb	NA
Angiosperms	Plantae	Tracheophyta	Magnoliopsida	Fabaceae	Chamaecrista hispidula (Vahl) H.S.Irwin & Barneby	Not Endemic	Unknown	Native	Herb	NA
Angiosperms	Plantae	Tracheophyta	Magnoliopsida	Fabaceae	Chamaecrista nictitans (L.) Moench	Not Endemic	Unknown	Native	Herb	NA
Angiosperms	Plantae	Tracheophyta	Magnoliopsida	Fabaceae	Chamaecrista pascuorum (Benth.) H.S.Irwin & Barneby	Not Endemic	Unknown	Native	Herb	NA
Angiosperms	Plantae	Tracheophyta	Magnoliopsida	Fabaceae	Chamaecrista pilosa var. luxurians (Benth.) H.S.Irwin & Barneby	Not Endemic	Unknown	Native	Herb	NA
Angiosperms	Plantae	Tracheophyta	Magnoliopsida	Fabaceae	Chamaecrista ramosa (Vogel) H.S.Irwin & Barneby	Not Endemic	Unknown	Native	Herb	NA
Angiosperms	Plantae	Tracheophyta	Magnoliopsida	Fabaceae	Chamaecrista repens (Vogel) H.S.Irwin & Barneby	Not Endemic	Unknown	Native	Herb	NA
Angiosperms	Plantae	Tracheophyta	Magnoliopsida	Fabaceae	Chamaecrista repens var. multijuga (Benth.) H.S.Irwin & Barneby	Not Endemic	Unknown	Native	Sub-shrub	NA
Angiosperms	Plantae	Tracheophyta	Magnoliopsida	Fabaceae	Chamaecrista rotundifolia (Pers.) Greene	Not Endemic	Unknown	Native	Herb	NA
Angiosperms	Plantae	Tracheophyta	Magnoliopsida	Fabaceae	Chamaecrista serpens (L.) Greene	Not Endemic	Unknown	Native	Herb	NA
Angiosperms	Plantae	Tracheophyta	Magnoliopsida	Fabaceae	Chamaecrista supplex (Mart. ex Benth.) Britton & Rose ex Britton & Killip	Not Endemic	Unknown	Native	Herb	NA
Angiosperms	Plantae	Tracheophyta	Magnoliopsida	Fabaceae	Chamaecrista swainsonii (Benth.) H.S.Irwin & Barneby	Not Endemic	Unknown	Native	Herb	NA
Angiosperms	Plantae	Tracheophyta	Magnoliopsida	Fabaceae	Chamaecrista tenuisepala (Benth.) H.S.Irwin & Barneby	Not Endemic	Unknown	Native	Shrub	NA
Angiosperms	Plantae	Tracheophyta	Magnoliopsida	Fabaceae	Chamaecrista viscosa (Kunth) H.S.Irwin & Barneby	Not Endemic	Unknown	Native	Sub-shrub	NA
Angiosperms	Plantae	Tracheophyta	Magnoliopsida	Fabaceae	Chamaecrista zygophylloides var. zygophylloides (Taub.) H.S.Irwin & Barneby	Not Endemic	Unknown	Native	Shrub	NA
Angiosperms	Plantae	Tracheophyta	Magnoliopsida	Fabaceae	Chamaecrista zygophylloides var. colligans (H.S.Irwin & Barneby) H.S.Irwin & Barneby	Not Endemic	Unknown	Native	Shrub	NA
Angiosperms	Plantae	Tracheophyta	Magnoliopsida	Fabaceae	Chloroleucon acacioides (Ducke) Barneby & J.W.Grimes	Not Endemic	Unknown	Native	Tree	NA
Angiosperms	Plantae	Tracheophyta	Magnoliopsida	Fabaceae	Chloroleucon dumosum (Benth.) G.P.Lewis	Not Endemic	Unknown	Native	Tree	NA
Angiosperms	Plantae	Tracheophyta	Magnoliopsida	Fabaceae	Chloroleucon extortum Barneby & J.W.Grimes	Endemic	Unknown	Native	Tree	Paraíba and Pernambuco States
Angiosperms	Plantae	Tracheophyta	Magnoliopsida	Fabaceae	Chloroleucon foliolosum (Benth.) G.P.Lewis	Not Endemic	Unknown	Native	Tree	NA
Angiosperms	Plantae	Tracheophyta	Magnoliopsida	Fabaceae	Clitoria fairchildiana R.A.Howard	Not Endemic	Unknown	Native	Tree	NA
Angiosperms	Plantae	Tracheophyta	Magnoliopsida	Fabaceae	Clitoria ternatea L.	Not Endemic	Unknown	Naturalized	Herb	NA
Angiosperms	Plantae	Tracheophyta	Magnoliopsida	Fabaceae	Copaifera arenicola (Ducke) J.Costa & L.P.Queiroz	Endemic	Unknown	Native	Tree	Paraíba State
Angiosperms	Plantae	Tracheophyta	Magnoliopsida	Fabaceae	Copaifera langsdorffii Desf.	Not Endemic	Unknown	Native	Tree	NA
Angiosperms	Plantae	Tracheophyta	Magnoliopsida	Fabaceae	Copaifera martii var. rigida (Benth.) Ducke	Not Endemic	Unknown	Native	Tree	Paraíba State
Angiosperms	Plantae	Tracheophyta	Magnoliopsida	Fabaceae	Coursetia rostrata Benth.	Endemic	Unknown	Native	Shrub	NA
Angiosperms	Plantae	Tracheophyta	Magnoliopsida	Fabaceae	Cratylia argentea (Desv.) Kuntze	Not Endemic	Unknown	Native	Shrub	NA
Angiosperms	Plantae	Tracheophyta	Magnoliopsida	Fabaceae	Cratylia mollis Mart. ex Benth.	Endemic	Unknown	Native	Shrub	NA
Angiosperms	Plantae	Tracheophyta	Magnoliopsida	Fabaceae	Crotalaria holosericea Nees & Mart.	Endemic	Unknown	Native	Sub-shrub	NA
Angiosperms	Plantae	Tracheophyta	Magnoliopsida	Fabaceae	Crotalaria incana L.	Not Endemic	Unknown	Native	Sub-shrub	Paraíba, Pernambuco and Rio Grande do Norte States
Angiosperms	Plantae	Tracheophyta	Magnoliopsida	Fabaceae	Crotalaria pallida Aiton	Not Endemic	Unknown	Naturalized	Sub-shrub	Ceará and Pernambuco States
Angiosperms	Plantae	Tracheophyta	Magnoliopsida	Fabaceae	Crotalaria pilosa Mill.	Not Endemic	Unknown	Native	Herb	Ceará, Paraíba and Pernambuco States
Angiosperms	Plantae	Tracheophyta	Magnoliopsida	Fabaceae	Crotalaria retusa L.	Not Endemic	Unknown	Naturalized	Herb	Ceará, Pernambuco and Rio Grande do Norte States
Angiosperms	Plantae	Tracheophyta	Magnoliopsida	Fabaceae	Ctenodon benthamii (Rudd) D.B.O.S.Cardoso, Filardi & H.C.Lima	Not Endemic	Unknown	Native	Herb	NA
Angiosperms	Plantae	Tracheophyta	Magnoliopsida	Fabaceae	Ctenodon elegans (Schltdl. & Cham.) D.B.O.S.Cardoso & A.Delgado	Not Endemic	Unknown	Native	Sub-shrub	Paraíba State
Angiosperms	Plantae	Tracheophyta	Magnoliopsida	Fabaceae	Ctenodon histrix (Poir.) D.B.O.S.Cardoso, P.L.R.Moraes & H.C.Lima var. histrix	Not Endemic	Unknown	Native	Herb	NA
Angiosperms	Plantae	Tracheophyta	Magnoliopsida	Fabaceae	Ctenodon marginatus (Benth.) D.B.O.S.Cardoso, P.L.R.Moraes & H.C.Lima	Not Endemic	Unknown	Native	Sub-shrub	NA
Angiosperms	Plantae	Tracheophyta	Magnoliopsida	Fabaceae	Ctenodon martii (Benth.) D.B.O.S.Cardoso, P.L.R.Moraes & H.C.Lima	Endemic	Unknown	Native	Shrub	NA
Angiosperms	Plantae	Tracheophyta	Magnoliopsida	Fabaceae	Ctenodon molliculus (Kunth) D.B.O.S.Cardoso, Filardi & H.C.Lima	Not Endemic	Unknown	Native	Shrub	NA
Angiosperms	Plantae	Tracheophyta	Magnoliopsida	Fabaceae	Ctenodon monteiroi (Afr.Fern. & P.Bezerra) D.B.O.S.Cardoso, Filardi & H.C.Lima	Not Endemic	Unknown	Native	Shrub	NA
Angiosperms	Plantae	Tracheophyta	Magnoliopsida	Fabaceae	Ctenodon paniculatus (Willd. ex Vogel) D.B.O.S.Cardoso, P.L.R.Moraes & H.C.Lima	Not Endemic	Unknown	Native	Sub-shrub	Paraíba State
Angiosperms	Plantae	Tracheophyta	Magnoliopsida	Fabaceae	Ctenodon viscidulus (Michx.) D.B.O.S.Cardoso & A.Delgado	Not Endemic	Unknown	Native	Herb	NA
Angiosperms	Plantae	Tracheophyta	Magnoliopsida	Fabaceae	Dahlstedtia araripensis (Benth.) M.J. Silva & A.M.G. Azevedo	Not Endemic	Unknown	Native	Tree	NA
Angiosperms	Plantae	Tracheophyta	Magnoliopsida	Fabaceae	Dalbergia cearensis Ducke	Endemic	Unknown	Native	Tree	NA
Angiosperms	Plantae	Tracheophyta	Magnoliopsida	Fabaceae	Delonix regia (Bojer ex Hook.) Raf.	Not Endemic	Unknown	Cultivated	Tree	NA
Angiosperms	Plantae	Tracheophyta	Magnoliopsida	Fabaceae	Desmanthus pernambucanus (L.) Thell.	Not Endemic	Unknown	Native	Herb	Ceará State
Angiosperms	Plantae	Tracheophyta	Magnoliopsida	Fabaceae	Desmanthus virgatus (L.) Willd.	Not Endemic	Unknown	Native	Herb	NA
Angiosperms	Plantae	Tracheophyta	Magnoliopsida	Fabaceae	Desmodium glabrum (Mill.) DC.	Not Endemic	Unknown	Native	Shrub	NA
Angiosperms	Plantae	Tracheophyta	Magnoliopsida	Fabaceae	Desmodium tortuosum (Sw.) DC.	Not Endemic	Unknown	Native	Shrub	NA
Angiosperms	Plantae	Tracheophyta	Magnoliopsida	Fabaceae	Dimorphandra gardneriana Tul.	Not Endemic	Unknown	Native	Tree	NA
Angiosperms	Plantae	Tracheophyta	Magnoliopsida	Fabaceae	Dimorphandra mollis Benth.	Not Endemic	Unknown	Native	Tree	Pernambuco State and New Ocurrence for the CPD
Angiosperms	Plantae	Tracheophyta	Magnoliopsida	Fabaceae	Enterolobium contortisiliquum (Vell.) Morong	Not Endemic	Unknown	Native	Tree	NA
Angiosperms	Plantae	Tracheophyta	Magnoliopsida	Fabaceae	Enterolobium timbouva Mart.	Not Endemic	Unknown	Native	Tree	NA
Angiosperms	Plantae	Tracheophyta	Magnoliopsida	Fabaceae	Erythrina velutina Willd.	Not Endemic	Unknown	Native	Tree	NA
Angiosperms	Plantae	Tracheophyta	Magnoliopsida	Fabaceae	Erythrostemon calycinus (Benth.) L.P.Queiroz	Endemic	Unknown	Native	Shrub	NA
Angiosperms	Plantae	Tracheophyta	Magnoliopsida	Fabaceae	Galactia jussiaeana Kunth	Not Endemic	Unknown	Native	Sub-shrub	NA
Angiosperms	Plantae	Tracheophyta	Magnoliopsida	Fabaceae	Galactia remansoana Harms	Endemic	Unknown	Native	Herb	NA
Angiosperms	Plantae	Tracheophyta	Magnoliopsida	Fabaceae	Geoffroea spinosa Jacq.	Not Endemic	Unknown	Native	Tree	NA
Angiosperms	Plantae	Tracheophyta	Magnoliopsida	Fabaceae	Gliricidia sepium (Jacq.) Kunth ex Walp.	Not Endemic	Unknown	Naturalized	Tree	NA
Angiosperms	Plantae	Tracheophyta	Magnoliopsida	Fabaceae	Harpalyce brasiliana Benth.	Not Endemic	Unknown	Native	Sub-shrub	NA
Angiosperms	Plantae	Tracheophyta	Magnoliopsida	Fabaceae	Hymenaea cangaceira R.B.Pinto, Mansano & A.M.G.Azevedo	Endemic	Unknown	Native	Tree	NA
Angiosperms	Plantae	Tracheophyta	Magnoliopsida	Fabaceae	Hymenaea courbaril L.	Not Endemic	Unknown	Native	Tree	NA
Angiosperms	Plantae	Tracheophyta	Magnoliopsida	Fabaceae	Hymenaea longifolia (Benth.) I.M.Souza, Funch & L.P.Queiroz	Not Endemic	Unknown	Native	Tree	NA
Angiosperms	Plantae	Tracheophyta	Magnoliopsida	Fabaceae	Hymenaea martiana Hayne	Not Endemic	Unknown	Native	Tree	NA
Angiosperms	Plantae	Tracheophyta	Magnoliopsida	Fabaceae	Hymenaea stigonocarpa Mart. ex Hayne	Not Endemic	Unknown	Native	Tree	NA
Angiosperms	Plantae	Tracheophyta	Magnoliopsida	Fabaceae	Hymenaea velutina Ducke	Not Endemic	Unknown	Native	Tree	Pernambuco State
Angiosperms	Plantae	Tracheophyta	Magnoliopsida	Fabaceae	Indigofera blanchetiana Benth.	Endemic	Unknown	Native	Sub-shrub	Paraíba State
Angiosperms	Plantae	Tracheophyta	Magnoliopsida	Fabaceae	Indigofera hirsuta L.	Not Endemic	Unknown	Native	Herb	NA
Angiosperms	Plantae	Tracheophyta	Magnoliopsida	Fabaceae	Indigofera microcarpa Desv.	Not Endemic	Unknown	Native	Herb	NA
Angiosperms	Plantae	Tracheophyta	Magnoliopsida	Fabaceae	Indigofera sabulicola Benth.	Not Endemic	Unknown	Native	Herb	NA
Angiosperms	Plantae	Tracheophyta	Magnoliopsida	Fabaceae	Indigofera suffruticosa Mill.	Not Endemic	Unknown	Native	Shrub	NA
Angiosperms	Plantae	Tracheophyta	Magnoliopsida	Fabaceae	Inga alba (Sw.) Willd.	Not Endemic	Unknown	Native	Tree	NA
Angiosperms	Plantae	Tracheophyta	Magnoliopsida	Fabaceae	Inga laurina (Sw.) Willd.	Not Endemic	Unknown	Native	Tree	NA
Angiosperms	Plantae	Tracheophyta	Magnoliopsida	Fabaceae	Inga vera subsp. affinis (DC.) T.D.Penn.	Not Endemic	Unknown	Native	Tree	NA
Angiosperms	Plantae	Tracheophyta	Magnoliopsida	Fabaceae	Lachesiodendron viridiflorum (Kunth) P.G.Ribeiro, L.P. Queiroz & Luckow	Not Endemic	Unknown	Native	Tree	NA
Angiosperms	Plantae	Tracheophyta	Magnoliopsida	Fabaceae	Leptolobium dasycarpum Vogel	Not Endemic	Unknown	Native	Tree	Pernambuco State
Angiosperms	Plantae	Tracheophyta	Magnoliopsida	Fabaceae	Leptospron adenanthum (G. Mey.) A. Delgado	Not Endemic	Unknown	Native	Vine/twiner/climber	Pernambuco State
Angiosperms	Plantae	Tracheophyta	Magnoliopsida	Fabaceae	Leucaena leucocephala (Lam.) de Wit	Not Endemic	Unknown	Naturalized	Shrub	NA
Angiosperms	Plantae	Tracheophyta	Magnoliopsida	Fabaceae	Libidibia ferrea (Mart. ex Tul.) L.P.Queiroz	Not Endemic	Unknown	Native	Tree	NA
Angiosperms	Plantae	Tracheophyta	Magnoliopsida	Fabaceae	Libidibia juca (Glaz.) F.G. Oliveira & L.P. Queiroz	Not Endemic	Unknown	Native	Tree	NA
Angiosperms	Plantae	Tracheophyta	Magnoliopsida	Fabaceae	Libidibia leiostachya (Benth.) F.G. Oliveira & L.P. Queiroz	Not Endemic	Unknown	Native	Tree	NA
Angiosperms	Plantae	Tracheophyta	Magnoliopsida	Fabaceae	Libidibia parvifolia (Benth.) F.G. Oliveira & L.P. Queiroz	Not Endemic	Unknown	Native	Tree	Paraíba State
Angiosperms	Plantae	Tracheophyta	Magnoliopsida	Fabaceae	Lonchocarpus sericeus (Poir.) Kunth ex DC.	Not Endemic	Unknown	Native	Tree	Rio Grande do Norte State
Angiosperms	Plantae	Tracheophyta	Magnoliopsida	Fabaceae	Luetzelburgia auriculata (Allemão) Ducke	Not Endemic	Unknown	Native	Tree	NA
Angiosperms	Plantae	Tracheophyta	Magnoliopsida	Fabaceae	Luetzelburgia bahiensis Yakovlev	Endemic	Unknown	Native	Shrub	NA
Angiosperms	Plantae	Tracheophyta	Magnoliopsida	Fabaceae	Machaerium acutifolium Vogel	Not Endemic	Unknown	Native	Tree	NA
Angiosperms	Plantae	Tracheophyta	Magnoliopsida	Fabaceae	Macropsychanthus bicolor (Benth.) L.P.Queiroz & Snak	Not Endemic	Unknown	Native	Vine/twiner/climber	NA
Angiosperms	Plantae	Tracheophyta	Magnoliopsida	Fabaceae	Macropsychanthus grandiflorus (Mart. ex Benth.) L.P.Queiroz & Snak	Endemic	Unknown	Native	Vine/twiner/climber	NA
Angiosperms	Plantae	Tracheophyta	Magnoliopsida	Fabaceae	Macropsychanthus violaceus (Mart. ex Benth.) L.P.Queiroz & Snak	Not Endemic	Unknown	Native	Vine/twiner/climber	Ceará and Pernambuco States
Angiosperms	Plantae	Tracheophyta	Magnoliopsida	Fabaceae	Macroptilium bracteatum (Nees & Mart.) Maréchal & Baudet	Not Endemic	Unknown	Native	Herb	NA
Angiosperms	Plantae	Tracheophyta	Magnoliopsida	Fabaceae	Macroptilium gracile (Poepp. ex Benth.) Urb.	Not Endemic	Unknown	Native	Vine/twiner/climber	NA
Angiosperms	Plantae	Tracheophyta	Magnoliopsida	Fabaceae	Macroptilium lathyroides (L.) Urb.	Not Endemic	Unknown	Native	Herb	NA
Angiosperms	Plantae	Tracheophyta	Magnoliopsida	Fabaceae	Macroptilium martii (Benth.) Maréchal & Baudet	Not Endemic	Unknown	Native	Vine/twiner/climber	NA
Angiosperms	Plantae	Tracheophyta	Magnoliopsida	Fabaceae	Macroptilium panduratum (Mart. ex Benth.) Maréchal & Baudet	Not Endemic	Unknown	Native	Herb	NA
Angiosperms	Plantae	Tracheophyta	Magnoliopsida	Fabaceae	Mimosa acutistipula (Mart.) Benth.	Not Endemic	Unknown	Native	Shrub	NA
Angiosperms	Plantae	Tracheophyta	Magnoliopsida	Fabaceae	Mimosa arenosa (Willd.) Poir.	Not Endemic	Unknown	Native	Shrub	NA
Angiosperms	Plantae	Tracheophyta	Magnoliopsida	Fabaceae	Mimosa caesalpiniifolia Benth.	Not Endemic	Unknown	Native	Shrub	NA
Angiosperms	Plantae	Tracheophyta	Magnoliopsida	Fabaceae	Mimosa camporum Benth.	Not Endemic	Unknown	Native	Herb	Paraíba State
Angiosperms	Plantae	Tracheophyta	Magnoliopsida	Fabaceae	Mimosa candollei R.Grether	Not Endemic	Unknown	Native	Herb	NA
Angiosperms	Plantae	Tracheophyta	Magnoliopsida	Fabaceae	Mimosa debilis Humb. & Bonpl. ex Willd.	Not Endemic	Unknown	Native	Vine/twiner/climber	Pernambuco State
Angiosperms	Plantae	Tracheophyta	Magnoliopsida	Fabaceae	Mimosa filipes Mart.	Not Endemic	Unknown	Native	Herb	NA
Angiosperms	Plantae	Tracheophyta	Magnoliopsida	Fabaceae	Mimosa hexandra Micheli	Not Endemic	Unknown	Native	Shrub	NA
Angiosperms	Plantae	Tracheophyta	Magnoliopsida	Fabaceae	Mimosa invisa Mart. ex Colla	Not Endemic	Unknown	Native	Vine/twiner/climber	Paraíba State
Angiosperms	Plantae	Tracheophyta	Magnoliopsida	Fabaceae	Mimosa irrigua Barneby	Endemic	Unknown	Native	Shrub	Ceará State
Angiosperms	Plantae	Tracheophyta	Magnoliopsida	Fabaceae	Mimosa lewisii Barneby	Not Endemic	Unknown	Native	Shrub	NA
Angiosperms	Plantae	Tracheophyta	Magnoliopsida	Fabaceae	Mimosa misera Benth.	Endemic	Unknown	Native	Sub-shrub	NA
Angiosperms	Plantae	Tracheophyta	Magnoliopsida	Fabaceae	Mimosa ophthalmocentra Mart. ex Benth.	Endemic	Unknown	Native	Shrub	NA
Angiosperms	Plantae	Tracheophyta	Magnoliopsida	Fabaceae	Mimosa paraibana Barneby	Not Endemic	Unknown	Native	Shrub	NA
Angiosperms	Plantae	Tracheophyta	Magnoliopsida	Fabaceae	Mimosa pigra L.	Not Endemic	Unknown	Native	Shrub	NA
Angiosperms	Plantae	Tracheophyta	Magnoliopsida	Fabaceae	Mimosa pudica L.	Not Endemic	Unknown	Native	Sub-shrub	NA
Angiosperms	Plantae	Tracheophyta	Magnoliopsida	Fabaceae	Mimosa sensitiva L.	Not Endemic	Unknown	Native	Sub-shrub	NA
Angiosperms	Plantae	Tracheophyta	Magnoliopsida	Fabaceae	Mimosa somnians Humb. & Bonpl. ex Willd.	Not Endemic	Unknown	Native	Sub-shrub	NA
Angiosperms	Plantae	Tracheophyta	Magnoliopsida	Fabaceae	Mimosa tenuiflora (Willd.) Poir.	Not Endemic	Unknown	Native	Shrub	NA
Angiosperms	Plantae	Tracheophyta	Magnoliopsida	Fabaceae	Mimosa ursina Mart.	Not Endemic	Unknown	Native	Herb	NA
Angiosperms	Plantae	Tracheophyta	Magnoliopsida	Fabaceae	Mimosa velloziana Mart.	Not Endemic	Unknown	Native	Shrub	Paraíba and Rio Grande do Norte States
Angiosperms	Plantae	Tracheophyta	Magnoliopsida	Fabaceae	Muellera campestris (Mart. ex Benth.) M.J. Silva & A.M.G. Azevedo	Not Endemic	Unknown	Native	Tree	Pernambuco State and New Occurence for the CPD
Angiosperms	Plantae	Tracheophyta	Magnoliopsida	Fabaceae	Neptunia oleracea Lour.	Not Endemic	Unknown	Native	Herb	Paraíba State
Angiosperms	Plantae	Tracheophyta	Magnoliopsida	Fabaceae	Neptunia plena (L.) Benth.	Not Endemic	Unknown	Native	Herb	NA
Angiosperms	Plantae	Tracheophyta	Magnoliopsida	Fabaceae	Nissolia vincentina (Ker Gawl.) T.M.Moura & Fort.-Perez	Not Endemic	Unknown	Native	Vine/twiner/climber	NA
Angiosperms	Plantae	Tracheophyta	Magnoliopsida	Fabaceae	Parapiptadenia zehntneri (Harms) M.P.Lima & H.C.Lima	Endemic	Unknown	Native	Tree	NA
Angiosperms	Plantae	Tracheophyta	Magnoliopsida	Fabaceae	Parkia pendula (Willd.) Benth. ex Walp.	Not Endemic	Unknown	Native	Tree	NA
Angiosperms	Plantae	Tracheophyta	Magnoliopsida	Fabaceae	Parkia platycephala Benth.	Not Endemic	Unknown	Native	Tree	NA
Angiosperms	Plantae	Tracheophyta	Magnoliopsida	Fabaceae	Parkinsonia aculeata L.	Not Endemic	Unknown	Naturalized	Shrub	NA
Angiosperms	Plantae	Tracheophyta	Magnoliopsida	Fabaceae	Peltogyne pauciflora Benth.	Endemic	Unknown	Native	Tree	NA
Angiosperms	Plantae	Tracheophyta	Magnoliopsida	Fabaceae	Peltophorum dubium (Spreng.) Taub.	Not Endemic	Unknown	Native	Tree	NA
Angiosperms	Plantae	Tracheophyta	Magnoliopsida	Fabaceae	Periandra coccinea (Schrad.) Benth.	Not Endemic	Unknown	Native	Vine/twiner/climber	NA
Angiosperms	Plantae	Tracheophyta	Magnoliopsida	Fabaceae	Periandra mediterranea (Vell.) Taub.	Not Endemic	Unknown	Native	Shrub	NA
Angiosperms	Plantae	Tracheophyta	Magnoliopsida	Fabaceae	Piptadenia retusa (Jacq.) P.G.Ribeiro, Seigler & Ebinger	Not Endemic	Unknown	Native	Shrub	NA
Angiosperms	Plantae	Tracheophyta	Magnoliopsida	Fabaceae	Pithecellobium diversifolium Benth.	Endemic	Unknown	Native	Tree	NA
Angiosperms	Plantae	Tracheophyta	Magnoliopsida	Fabaceae	Pithecellobium dulce (Roxb.) Benth.	Not Endemic	Unknown	Naturalized	Tree	NA
Angiosperms	Plantae	Tracheophyta	Magnoliopsida	Fabaceae	Pityrocarpa moniliformis (Benth.) Luckow & R.W.Jobson	Endemic	Unknown	Native	Tree	NA
Angiosperms	Plantae	Tracheophyta	Magnoliopsida	Fabaceae	Pityrocarpa obliqua (Pers.) Brenan	Not Endemic	Unknown	Native	Tree	Pernambuco State
Angiosperms	Plantae	Tracheophyta	Magnoliopsida	Fabaceae	Plathymenia reticulata Benth.	Not Endemic	Unknown	Native	Tree	Paraíba State
Angiosperms	Plantae	Tracheophyta	Magnoliopsida	Fabaceae	Platymiscium floribundum var. obtusifolium (Harms) Klitg.	Not Endemic	Unknown	Native	Tree	Paraíba State
Angiosperms	Plantae	Tracheophyta	Magnoliopsida	Fabaceae	Poecilanthe grandiflora Benth.	Not Endemic	Unknown	Native	Tree	NA
Angiosperms	Plantae	Tracheophyta	Magnoliopsida	Fabaceae	Poecilanthe ulei (Harms) Arroyo & Rudd	Not Endemic	Unknown	Native	Shrub	Ceará and Paraíba States
Angiosperms	Plantae	Tracheophyta	Magnoliopsida	Fabaceae	Poeppigia procera (Poepp. ex Spreng.) C. Presl	Not Endemic	Unknown	Native	Tree	NA
Angiosperms	Plantae	Tracheophyta	Magnoliopsida	Fabaceae	Poiretia punctata (Willd.) Desv.	Not Endemic	Unknown	Native	Vine/twiner/climber	NA
Angiosperms	Plantae	Tracheophyta	Magnoliopsida	Fabaceae	Prosopis juliflora (Sw.) DC.	Not Endemic	Unknown	Naturalized	Shrub	NA
Angiosperms	Plantae	Tracheophyta	Magnoliopsida	Fabaceae	Prosopis pallida (Humb. & Bonpl. ex Willd.) Kunth	Not Endemic	Unknown	Naturalized	Tree	NA
Angiosperms	Plantae	Tracheophyta	Magnoliopsida	Fabaceae	Pseudopiptadenia brenanii G.P.Lewis & M.P.Lima	Not Endemic	Unknown	Native	Tree	Paraíba State
Angiosperms	Plantae	Tracheophyta	Magnoliopsida	Fabaceae	Pterogyne nitens Tul.	Not Endemic	Unknown	Native	Tree	NA
Angiosperms	Plantae	Tracheophyta	Magnoliopsida	Fabaceae	Rhynchosia minima (L.) DC.	Not Endemic	Unknown	Native	Vine/twiner/climber	NA
Angiosperms	Plantae	Tracheophyta	Magnoliopsida	Fabaceae	Rhynchosia phaseoloides (Sw.) DC.	Not Endemic	Unknown	Native	Vine/twiner/climber	NA
Angiosperms	Plantae	Tracheophyta	Magnoliopsida	Fabaceae	Schnella flexuosa (Moric.) Walp.	Not Endemic	Unknown	Native	Vine/twiner/climber	NA
Angiosperms	Plantae	Tracheophyta	Magnoliopsida	Fabaceae	Schnella outimouta (Aubl.) Wunderlin	Not Endemic	Unknown	Native	Vine/twiner/climber	New Occurence for the CPD
Angiosperms	Plantae	Tracheophyta	Magnoliopsida	Fabaceae	Senegalia bahiensis (Benth.) Seigler & Ebinger	Not Endemic	Unknown	Native	Shrub	NA
Angiosperms	Plantae	Tracheophyta	Magnoliopsida	Fabaceae	Senegalia globosa (Bocage & Miotto) L.P.Queiroz	Not Endemic	Unknown	Native	Shrub	NA
Angiosperms	Plantae	Tracheophyta	Magnoliopsida	Fabaceae	Senegalia langsdorffii (Benth.) Seigler & Ebinger	Not Endemic	Unknown	Native	Shrub	NA
Angiosperms	Plantae	Tracheophyta	Magnoliopsida	Fabaceae	Senegalia martii (Benth.) Seigler & Ebinger	Not Endemic	Unknown	Native	Shrub	Ceará State
Angiosperms	Plantae	Tracheophyta	Magnoliopsida	Fabaceae	Senegalia paraensis (Ducke) Seigler & Ebinger	Not Endemic	Unknown	Native	Shrub	Paraíba State and New Occurence for the CPD
Angiosperms	Plantae	Tracheophyta	Magnoliopsida	Fabaceae	Senegalia parviceps (Speg.) Seigler & Ebinger	Not Endemic	Unknown	Native	Shrub	Pernambuco State and New Occurence for the CPD
Angiosperms	Plantae	Tracheophyta	Magnoliopsida	Fabaceae	Senegalia piauhiensis (Benth.) Seigler	Endemic	Unknown	Native	Shrub	NA
Angiosperms	Plantae	Tracheophyta	Magnoliopsida	Fabaceae	Senegalia polyphylla (DC.) Britton & Rose	Not Endemic	Unknown	Native	Shrub	NA
Angiosperms	Plantae	Tracheophyta	Magnoliopsida	Fabaceae	Senegalia riparia (Kunth) Britton & Rose ex Britton & Killip	Not Endemic	Unknown	Native	Shrub	Paraíba State
Angiosperms	Plantae	Tracheophyta	Magnoliopsida	Fabaceae	Senegalia tenuifolia (L.) Britton & Rose	Not Endemic	Unknown	Native	Shrub	Alagoas and Paraíba States
Angiosperms	Plantae	Tracheophyta	Magnoliopsida	Fabaceae	Senna acuruensis (Benth.) H.S.Irwin & Barneby	Endemic	Unknown	Native	Shrub	NA
Angiosperms	Plantae	Tracheophyta	Magnoliopsida	Fabaceae	Senna alata (L.) Roxb.	Not Endemic	Unknown	Native	Shrub	NA
Angiosperms	Plantae	Tracheophyta	Magnoliopsida	Fabaceae	Senna aversiflora (Herb.) H.S.Irwin & Barneby	Endemic	Unknown	Native	Shrub	NA
Angiosperms	Plantae	Tracheophyta	Magnoliopsida	Fabaceae	Senna cana (Nees & Mart.) H.S.Irwin & Barneby	Not Endemic	Unknown	Native	Shrub	NA
Angiosperms	Plantae	Tracheophyta	Magnoliopsida	Fabaceae	Senna cearensis Afr.Fern.	Endemic	Unknown	Native	Shrub	NA
Angiosperms	Plantae	Tracheophyta	Magnoliopsida	Fabaceae	Senna gloriosa (H.S.Irwin & Barneby) A.Lima & V.F.Mansano	Not Endemic	Unknown	Native	Shrub	NA
Angiosperms	Plantae	Tracheophyta	Magnoliopsida	Fabaceae	Senna hirsuta (L.) H.S.Irwin & Barneby	Not Endemic	Unknown	Native	Herb	NA
Angiosperms	Plantae	Tracheophyta	Magnoliopsida	Fabaceae	Senna lechriosperma H.S.Irwin & Barneby	Endemic	Unknown	Native	Shrub	NA
Angiosperms	Plantae	Tracheophyta	Magnoliopsida	Fabaceae	Senna macranthera var. micans (Nees) H.S.Irwin & Barneby	Endemic	Unknown	Native	Shrub	NA
Angiosperms	Plantae	Tracheophyta	Magnoliopsida	Fabaceae	Senna macranthera var. pudibunda (Benth.) H.S.Irwin & Barneby	Not Endemic	Unknown	Native	Shrub	NA
Angiosperms	Plantae	Tracheophyta	Magnoliopsida	Fabaceae	Senna macranthera var. striata (Vogel) H.S.Irwin & Barneby	Not Endemic	Unknown	Native	Shrub	Alagoas, Ceará and Paraíba States
Angiosperms	Plantae	Tracheophyta	Magnoliopsida	Fabaceae	Senna martiana (Benth.) H.S.Irwin & Barneby	Endemic	Unknown	Native	Shrub	NA
Angiosperms	Plantae	Tracheophyta	Magnoliopsida	Fabaceae	Senna obtusifolia (L.) H.S.Irwin & Barneby	Not Endemic	Unknown	Native	Shrub	NA
Angiosperms	Plantae	Tracheophyta	Magnoliopsida	Fabaceae	Senna occidentalis (L.) Link	Not Endemic	Unknown	Native	Shrub	NA
Angiosperms	Plantae	Tracheophyta	Magnoliopsida	Fabaceae	Senna pendula var. dolichandra H.S.Irwin & Barneby	Not Endemic	Unknown	Native	Shrub	Pernambuco State
Angiosperms	Plantae	Tracheophyta	Magnoliopsida	Fabaceae	Senna rizzinii H.S.Irwin & Barneby	Not Endemic	Unknown	Native	Shrub	NA
Angiosperms	Plantae	Tracheophyta	Magnoliopsida	Fabaceae	Senna siamea (Lam.) H.S.Irwin & Barneby	Not Endemic	Unknown	Naturalized	Tree	NA
Angiosperms	Plantae	Tracheophyta	Magnoliopsida	Fabaceae	Senna spectabilis var. excelsa (Schrad.) H.S.Irwin & Barneby	Not Endemic	Unknown	Native	Tree	NA
Angiosperms	Plantae	Tracheophyta	Magnoliopsida	Fabaceae	Senna splendida (Vogel) H.S.Irwin & Barneby	Not Endemic	Unknown	Native	Shrub	Ceará, Paraíba and Pernambuco States
Angiosperms	Plantae	Tracheophyta	Magnoliopsida	Fabaceae	Senna trachypus (Benth.) H.S.Irwin & Barneby	Not Endemic	Unknown	Native	Shrub	NA
Angiosperms	Plantae	Tracheophyta	Magnoliopsida	Fabaceae	Senna uniflora (Mill.) H.S.Irwin & Barneby	Not Endemic	Unknown	Native	Herb	NA
Angiosperms	Plantae	Tracheophyta	Magnoliopsida	Fabaceae	Sesbania exasperata Kunth	Not Endemic	Unknown	Native	Shrub	NA
Angiosperms	Plantae	Tracheophyta	Magnoliopsida	Fabaceae	Sesbania virgata (Cav.) Pers.	Not Endemic	Unknown	Native	Shrub	NA
Angiosperms	Plantae	Tracheophyta	Magnoliopsida	Fabaceae	Sigmoidotropis speciosa (Kunth) A. Delgado	Not Endemic	Unknown	Native	Vine/twiner/climber	Pernambuco State and New Occurence for the CPD
Angiosperms	Plantae	Tracheophyta	Magnoliopsida	Fabaceae	Stylosanthes angustifolia Vogel	Not Endemic	Unknown	Native	Sub-shrub	NA
Angiosperms	Plantae	Tracheophyta	Magnoliopsida	Fabaceae	Stylosanthes capitata Vogel	Not Endemic	Unknown	Native	Sub-shrub	NA
Angiosperms	Plantae	Tracheophyta	Magnoliopsida	Fabaceae	Stylosanthes gracilis Kunth	Not Endemic	Unknown	Native	Sub-shrub	NA
Angiosperms	Plantae	Tracheophyta	Magnoliopsida	Fabaceae	Stylosanthes humilis Kunth	Not Endemic	Unknown	Native	Sub-shrub	NA
Angiosperms	Plantae	Tracheophyta	Magnoliopsida	Fabaceae	Stylosanthes macrocephala M.B.Ferreira & Sousa Costa	Not Endemic	Unknown	Native	Sub-shrub	NA
Angiosperms	Plantae	Tracheophyta	Magnoliopsida	Fabaceae	Stylosanthes scabra Vogel	Not Endemic	Unknown	Native	Herb	NA
Angiosperms	Plantae	Tracheophyta	Magnoliopsida	Fabaceae	Stylosanthes viscosa (L.) Sw.	Not Endemic	Unknown	Native	Sub-shrub	NA
Angiosperms	Plantae	Tracheophyta	Magnoliopsida	Fabaceae	Swartzia psilonema Harms	Not Endemic	Unknown	Native	Tree	Pernambuco State
Angiosperms	Plantae	Tracheophyta	Magnoliopsida	Fabaceae	Tamarindus indica L.	Not Endemic	Unknown	Cultivated	Tree	NA
Angiosperms	Plantae	Tracheophyta	Magnoliopsida	Fabaceae	Tephrosia cinerea (L.) Pers.	Not Endemic	Unknown	Native	Shrub	NA
Angiosperms	Plantae	Tracheophyta	Magnoliopsida	Fabaceae	Tephrosia purpurea (L.) Pers.	Not Endemic	Unknown	Naturalized	Sub-shrub	NA
Angiosperms	Plantae	Tracheophyta	Magnoliopsida	Fabaceae	Trischidium molle (Benth.) H.E.Ireland	Not Endemic	Unknown	Native	Shrub	Paraíba State
Angiosperms	Plantae	Tracheophyta	Magnoliopsida	Fabaceae	Vachellia farnesiana (L.) Wight & Arn.	Not Endemic	Unknown	Native	Shrub	NA
Angiosperms	Plantae	Tracheophyta	Magnoliopsida	Fabaceae	Vatairea macrocarpa (Benth.) Ducke	Not Endemic	Unknown	Native	Tree	NA
Angiosperms	Plantae	Tracheophyta	Magnoliopsida	Fabaceae	Vigna halophila (Piper) Maréchal et al.	Not Endemic	Unknown	Native	Vine/twiner/climber	NA
Angiosperms	Plantae	Tracheophyta	Magnoliopsida	Fabaceae	Zornia brasiliensis Vogel	Not Endemic	Unknown	Native	Sub-shrub	NA
Angiosperms	Plantae	Tracheophyta	Magnoliopsida	Fabaceae	Zornia latifolia Sm.	Not Endemic	Unknown	Native	Herb	NA
Angiosperms	Plantae	Tracheophyta	Magnoliopsida	Fabaceae	Zornia leptophylla (Benth.) Pittier	Not Endemic	Unknown	Native	Herb	NA
Angiosperms	Plantae	Tracheophyta	Magnoliopsida	Fabaceae	Zornia sericea Moric.	Not Endemic	Unknown	Native	Sub-shrub	NA
Angiosperms	Plantae	Tracheophyta	Magnoliopsida	Gentianaceae	Chelonanthus purpurascens (Aubl.) Struwe et al.	Not Endemic	Unknown	Native	Herb	Ceará State
Angiosperms	Plantae	Tracheophyta	Magnoliopsida	Gentianaceae	Schultesia guianensis (Aubl.) Malme	Not Endemic	Unknown	Native	Herb	NA
Angiosperms	Plantae	Tracheophyta	Magnoliopsida	Gesneriaceae	Sinningia nordestina Chautems	Not Endemic	Unknown	Native	Herb	NA
Angiosperms	Plantae	Tracheophyta	Magnoliopsida	Haloragaceae	Myriophyllum aquaticum (Vell.) Verdc.	Not Endemic	Unknown	Native	Herb	Pernambuco State and New Occurence for the CPD
Angiosperms	Plantae	Tracheophyta	Magnoliopsida	Heliconiaceae	Heliconia psittacorum L.f.	Not Endemic	Unknown	Native	Herb	NA
Angiosperms	Plantae	Tracheophyta	Magnoliopsida	Heliotropiaceae	Euploca fruticosa (L.) J.I.M.Melo & Semir	Not Endemic	Unknown	Native	Herb	NA
Angiosperms	Plantae	Tracheophyta	Magnoliopsida	Heliotropiaceae	Euploca humilis (L.) Feuillet	Not Endemic	Unknown	Native	Herb	NA
Angiosperms	Plantae	Tracheophyta	Magnoliopsida	Heliotropiaceae	Euploca lagoensis (Warm.) Diane & Hilger	Not Endemic	Unknown	Native	Herb	NA
Angiosperms	Plantae	Tracheophyta	Magnoliopsida	Heliotropiaceae	Euploca paradoxa (Mart.) J.I.M.Melo & Semir	Not Endemic	Unknown	Native	Herb	NA
Angiosperms	Plantae	Tracheophyta	Magnoliopsida	Heliotropiaceae	Euploca polyphylla (Lehm.) J.I.M.Melo & Semir	Not Endemic	Unknown	Native	Herb	NA
Angiosperms	Plantae	Tracheophyta	Magnoliopsida	Heliotropiaceae	Euploca procumbens (Mill.) Diane & Hilger	Not Endemic	Unknown	Native	Herb	NA
Angiosperms	Plantae	Tracheophyta	Magnoliopsida	Heliotropiaceae	Euploca salicoides (Cham.) J.I.M.Melo & Semir	Not Endemic	Unknown	Native	Shrub	Paraíba State
Angiosperms	Plantae	Tracheophyta	Magnoliopsida	Heliotropiaceae	Heliotropium angiospermum Murray	Not Endemic	Unknown	Native	Herb	NA
Angiosperms	Plantae	Tracheophyta	Magnoliopsida	Heliotropiaceae	Heliotropium elongatum (Lehm.) I.M.Johnst.	Not Endemic	Unknown	Native	Herb	NA
Angiosperms	Plantae	Tracheophyta	Magnoliopsida	Heliotropiaceae	Heliotropium indicum L.	Not Endemic	Unknown	Native	Herb	NA
Angiosperms	Plantae	Tracheophyta	Magnoliopsida	Heliotropiaceae	Myriopus rubicundus (Salzm. ex DC.) Luebert	Not Endemic	Unknown	Native	Shrub	NA
Angiosperms	Plantae	Tracheophyta	Magnoliopsida	Heliotropiaceae	Myriopus salzmannii (DC.) Diane & Hilger	Not Endemic	Unknown	Native	Vine/twiner/climber	NA
Angiosperms	Plantae	Tracheophyta	Magnoliopsida	Hydrocharitaceae	Apalanthe granatensis (Humb. & Bonpl.) Planch.	Not Endemic	Unknown	Native	Herb	NA
Angiosperms	Plantae	Tracheophyta	Magnoliopsida	Hydrocharitaceae	Egeria densa Planch.	Not Endemic	Unknown	Native	Herb	NA
Angiosperms	Plantae	Tracheophyta	Magnoliopsida	Hydrocharitaceae	Egeria najas Planch.	Not Endemic	Unknown	Native	Herb	NA
Angiosperms	Plantae	Tracheophyta	Magnoliopsida	Hydrocharitaceae	Limnobium laevigatum (Humb. & Bonpl. ex Willd.) Heine	Not Endemic	Unknown	Native	Herb	Ceará State
Angiosperms	Plantae	Tracheophyta	Magnoliopsida	Hydrocharitaceae	Najas conferta (A.Braun) A.Braun	Not Endemic	Unknown	Native	Herb	Paraíba State
Angiosperms	Plantae	Tracheophyta	Magnoliopsida	Hydrocharitaceae	Najas marina L.	Not Endemic	Unknown	Native	Herb	NA
Angiosperms	Plantae	Tracheophyta	Magnoliopsida	Hydrocharitaceae	Najas microcarpa K.Schum.	Not Endemic	Unknown	Native	Herb	Ceará State and New Ocurrence for the CPD
Angiosperms	Plantae	Tracheophyta	Magnoliopsida	Hydroleaceae	Hydrolea spinosa L.	Not Endemic	Unknown	Native	Herb	NA
Angiosperms	Plantae	Tracheophyta	Magnoliopsida	Hypericaceae	Vismia guianensis (Aubl.) Choisy	Not Endemic	Unknown	Native	Shrub	NA
Angiosperms	Plantae	Tracheophyta	Magnoliopsida	Hypoxidaceae	Hypoxis decumbens L.	Not Endemic	Unknown	Native	Herb	NA
Angiosperms	Plantae	Tracheophyta	Magnoliopsida	Iridaceae	Alophia drummondii (Graham) R. Foster	Not Endemic	Unknown	Native	Herb	NA
Angiosperms	Plantae	Tracheophyta	Magnoliopsida	Iridaceae	Larentia linearis (Kunth) Klatt	Not Endemic	Unknown	Native	Herb	Ceará and Pernambuco States and New Occurence for the CPD
Angiosperms	Plantae	Tracheophyta	Magnoliopsida	Iridaceae	Trimezia martinicensis (Jacq.) Herb.	Not Endemic	Unknown	Native	Herb	NA
Angiosperms	Plantae	Tracheophyta	Magnoliopsida	Krameriaceae	Krameria bahiana B.B. Simpson	Not Endemic	Unknown	Native	Herb	Pernambuco State
Angiosperms	Plantae	Tracheophyta	Magnoliopsida	Krameriaceae	Krameria grandiflora A.St.-Hil.	Not Endemic	Unknown	Native	Herb	Pernambuco State
Angiosperms	Plantae	Tracheophyta	Magnoliopsida	Krameriaceae	Krameria tomentosa A.St.-Hil.	Not Endemic	Unknown	Native	Shrub	NA
Angiosperms	Plantae	Tracheophyta	Magnoliopsida	Lamiaceae	Aegiphila verticillata Vell.	Not Endemic	Unknown	Native	Shrub	NA
Angiosperms	Plantae	Tracheophyta	Magnoliopsida	Lamiaceae	Amasonia campestris (Aubl.) Moldenke	Not Endemic	Unknown	Native	Sub-shrub	Rio Grande do Norte State
Angiosperms	Plantae	Tracheophyta	Magnoliopsida	Lamiaceae	Eplingiella fruticosa (Salzm. ex Benth.) Harley & J.F.B.Pastore	Not Endemic	Unknown	Native	Shrub	NA
Angiosperms	Plantae	Tracheophyta	Magnoliopsida	Lamiaceae	Eriope macrostachya Mart. ex Benth.	Not Endemic	Unknown	Native	Sub-shrub	NA
Angiosperms	Plantae	Tracheophyta	Magnoliopsida	Lamiaceae	Eriope tumidicaulis Harley	Not Endemic	Unknown	Native	Shrub	Paraíba and Pernambuco States
Angiosperms	Plantae	Tracheophyta	Magnoliopsida	Lamiaceae	Gymneia platanifolia (Mart. ex Benth.) Harley & J.F.B.Pastore	Not Endemic	Unknown	Native	Herb	NA
Angiosperms	Plantae	Tracheophyta	Magnoliopsida	Lamiaceae	Hypenia salzmannii (Benth.) Harley	Not Endemic	Unknown	Native	Herb	NA
Angiosperms	Plantae	Tracheophyta	Magnoliopsida	Lamiaceae	Leonotis nepetifolia (L.) R.Br.	Not Endemic	Unknown	Naturalized	Herb	NA
Angiosperms	Plantae	Tracheophyta	Magnoliopsida	Lamiaceae	Leptohyptis pinheiroi (Harley) Harley & J.F.B.Pastore	Endemic	Endangered (EN)	Native	Herb	Pernambuco State
Angiosperms	Plantae	Tracheophyta	Magnoliopsida	Lamiaceae	Leucas martinicensis (Jacq.) R.Br.	Not Endemic	Unknown	Naturalized	Herb	NA
Angiosperms	Plantae	Tracheophyta	Magnoliopsida	Lamiaceae	Marsypianthes chamaedrys (Vahl) Kuntze	Not Endemic	Unknown	Native	Herb	NA
Angiosperms	Plantae	Tracheophyta	Magnoliopsida	Lamiaceae	Martianthus leucocephalus (Mart. ex Benth.) J.F.B.Pastore	Endemic	Unknown	Native	Herb	NA
Angiosperms	Plantae	Tracheophyta	Magnoliopsida	Lamiaceae	Medusantha martiusii (Benth.) Harley & J.F.B.Pastore	Not Endemic	Unknown	Native	Shrub	NA
Angiosperms	Plantae	Tracheophyta	Magnoliopsida	Lamiaceae	Mesosphaerum pectinatum (L.) Kuntze	Not Endemic	Unknown	Native	Herb	NA
Angiosperms	Plantae	Tracheophyta	Magnoliopsida	Lamiaceae	Mesosphaerum suaveolens (L.) Kuntze	Not Endemic	Unknown	Native	Herb	NA
Angiosperms	Plantae	Tracheophyta	Magnoliopsida	Lamiaceae	Ocimum campechianum Mill.	Not Endemic	Unknown	Native	Herb	NA
Angiosperms	Plantae	Tracheophyta	Magnoliopsida	Lamiaceae	Ocimum gratissimum L.	Not Endemic	Unknown	Naturalized	Shrub	NA
Angiosperms	Plantae	Tracheophyta	Magnoliopsida	Lamiaceae	Rhaphiodon echinus (Nees & Mart.) Schauer	Not Endemic	Unknown	Native	Herb	NA
Angiosperms	Plantae	Tracheophyta	Magnoliopsida	Lamiaceae	Vitex gardneriana Schauer	Endemic	Unknown	Native	Shrub	NA
Angiosperms	Plantae	Tracheophyta	Magnoliopsida	Lamiaceae	Vitex orinocensis Kunth	Not Endemic	Unknown	Native	Tree	NA
Angiosperms	Plantae	Tracheophyta	Magnoliopsida	Lamiaceae	Vitex panshiniana Moldenke	Not Endemic	Unknown	Native	Tree	NA
Angiosperms	Plantae	Tracheophyta	Magnoliopsida	Lamiaceae	Vitex polygama Cham.	Not Endemic	Unknown	Native	Shrub	NA
Angiosperms	Plantae	Tracheophyta	Magnoliopsida	Lamiaceae	Vitex rufescens A.Juss.	Not Endemic	Unknown	Native	Tree	NA
Angiosperms	Plantae	Tracheophyta	Magnoliopsida	Lauraceae	Cassytha filiformis L.	Not Endemic	Unknown	Native	Vine/twiner/climber	NA
Angiosperms	Plantae	Tracheophyta	Magnoliopsida	Lauraceae	Cryptocarya moschata Nees & Mart.	Not Endemic	Unknown	Native	Tree	NA
Angiosperms	Plantae	Tracheophyta	Magnoliopsida	Lauraceae	Nectandra megapotamica (Spreng.) Mez	Not Endemic	Unknown	Native	Tree	NA
Angiosperms	Plantae	Tracheophyta	Magnoliopsida	Lentibulariaceae	Utricularia foliosa L.	Not Endemic	Unknown	Native	Herb	NA
Angiosperms	Plantae	Tracheophyta	Magnoliopsida	Lentibulariaceae	Utricularia gibba L.	Not Endemic	Unknown	Native	Herb	NA
Angiosperms	Plantae	Tracheophyta	Magnoliopsida	Linderniaceae	Micranthemum umbrosum (Walter ex J.F.Gmel.) S.F.Blake	Not Endemic	Unknown	Native	Herb	NA
Angiosperms	Plantae	Tracheophyta	Magnoliopsida	Loasaceae	Aosa rupestris (Gardner) Weigend	Not Endemic	Unknown	Native	Herb	NA
Angiosperms	Plantae	Tracheophyta	Magnoliopsida	Loasaceae	Mentzelia aspera L.	Not Endemic	Unknown	Native	Herb	NA
Angiosperms	Plantae	Tracheophyta	Magnoliopsida	Loganiaceae	Spigelia anthelmia L.	Not Endemic	Unknown	Native	Herb	NA
Angiosperms	Plantae	Tracheophyta	Magnoliopsida	Loganiaceae	Spigelia polystachya Klotzsch ex Prog.	Not Endemic	Unknown	Native	Herb	NA
Angiosperms	Plantae	Tracheophyta	Magnoliopsida	Loganiaceae	Strychnos parviflora Spruce ex Benth.	Not Endemic	Unknown	Native	Vine/twiner/climber	NA
Angiosperms	Plantae	Tracheophyta	Magnoliopsida	Loganiaceae	Strychnos parvifolia A.DC.	Not Endemic	Unknown	Native	Shrub	NA
Angiosperms	Plantae	Tracheophyta	Magnoliopsida	Loganiaceae	Strychnos rubiginosa A.DC.	Not Endemic	Unknown	Native	Shrub	NA
Angiosperms	Plantae	Tracheophyta	Magnoliopsida	Loranthaceae	Passovia pedunculata (Jacq.) Kuijt	Not Endemic	Unknown	Native	Herb	New Occurence for the CPD
Angiosperms	Plantae	Tracheophyta	Magnoliopsida	Loranthaceae	Passovia pyrifolia (Kunth) Tiegh.	Not Endemic	Unknown	Native	Herb	NA
Angiosperms	Plantae	Tracheophyta	Magnoliopsida	Loranthaceae	Passovia theloneura (Eichler) Tiegh.	Not Endemic	Unknown	Native	Herb	NA
Angiosperms	Plantae	Tracheophyta	Magnoliopsida	Loranthaceae	Psittacanthus cordatus (Hoffmanns.) G.Don	Not Endemic	Unknown	Native	Herb	NA
Angiosperms	Plantae	Tracheophyta	Magnoliopsida	Loranthaceae	Struthanthus marginatus (Desr.) G.Don	Not Endemic	Unknown	Native	Herb	NA
Angiosperms	Plantae	Tracheophyta	Magnoliopsida	Loranthaceae	Struthanthus polyrrhizus (Mart.) Mart.	Not Endemic	Unknown	Native	Herb	NA
Angiosperms	Plantae	Tracheophyta	Magnoliopsida	Loranthaceae	Struthanthus syringifolius (Mart.) Mart.	Not Endemic	Unknown	Native	Herb	NA
Angiosperms	Plantae	Tracheophyta	Magnoliopsida	Lythraceae	Ammannia auriculata Willd.	Not Endemic	Unknown	Native	Herb	Paraíba State and New Occurence for the CPD
Angiosperms	Plantae	Tracheophyta	Magnoliopsida	Lythraceae	Ammannia latifolia L.	Not Endemic	Unknown	Native	Herb	NA
Angiosperms	Plantae	Tracheophyta	Magnoliopsida	Lythraceae	Cuphea campestris Mart. ex Koehne	Endemic	Unknown	Native	Sub-shrub	NA
Angiosperms	Plantae	Tracheophyta	Magnoliopsida	Lythraceae	Cuphea carthagenensis (Jacq.) J.F.Macbr.	Not Endemic	Unknown	Native	Herb	NA
Angiosperms	Plantae	Tracheophyta	Magnoliopsida	Lythraceae	Cuphea circaeoides Sm.	Not Endemic	Unknown	Native	Sub-shrub	NA
Angiosperms	Plantae	Tracheophyta	Magnoliopsida	Lythraceae	Cuphea impatientifolia A.St.-Hil.	Not Endemic	Unknown	Native	Sub-shrub	NA
Angiosperms	Plantae	Tracheophyta	Magnoliopsida	Lythraceae	Cuphea micrantha Kunth	Not Endemic	Unknown	Native	Sub-shrub	NA
Angiosperms	Plantae	Tracheophyta	Magnoliopsida	Lythraceae	Cuphea racemosa (L.f.) Spreng.	Not Endemic	Unknown	Native	Herb	NA
Angiosperms	Plantae	Tracheophyta	Magnoliopsida	Lythraceae	Lafoensia glyptocarpa Koehne	Not Endemic	Endangered (EN)	Native	Tree	NA
Angiosperms	Plantae	Tracheophyta	Magnoliopsida	Lythraceae	Lafoensia pacari A.St.-Hil.	Not Endemic	Unknown	Native	Tree	Pernambuco and Paraíba States and New Occurence for the CPD
Angiosperms	Plantae	Tracheophyta	Magnoliopsida	Lythraceae	Pleurophora anomala (A.St.-Hil.) Koehne	Endemic	Unknown	Native	Sub-shrub	NA
Angiosperms	Plantae	Tracheophyta	Magnoliopsida	Lythraceae	Pleurophora pulchra J.A. Siqueira, V.M. Cotarelli, J.F.B. Pastore & T.B. Cavalc.	Endemic	Unknown	Native	Sub-shrub	NA
Angiosperms	Plantae	Tracheophyta	Magnoliopsida	Malpighiaceae	Amorimia pellegrinii R.F. Almeida	Endemic	Unknown	Native	Vine/twiner/climber	NA
Angiosperms	Plantae	Tracheophyta	Magnoliopsida	Malpighiaceae	Amorimia rigida (A.Juss.) W.R.Anderson	Not Endemic	Unknown	Native	Vine/twiner/climber	NA
Angiosperms	Plantae	Tracheophyta	Magnoliopsida	Malpighiaceae	Amorimia septentrionalis W.R.Anderson	Endemic	Unknown	Native	Vine/twiner/climber	NA
Angiosperms	Plantae	Tracheophyta	Magnoliopsida	Malpighiaceae	Banisteriopsis laevifolia (A.Juss.) B.Gates	Not Endemic	Unknown	Native	Vine/twiner/climber	Paraíba State
Angiosperms	Plantae	Tracheophyta	Magnoliopsida	Malpighiaceae	Banisteriopsis malifolia (Nees & Mart.) B.Gates	Not Endemic	Unknown	Native	Shrub	NA
Angiosperms	Plantae	Tracheophyta	Magnoliopsida	Malpighiaceae	Banisteriopsis muricata (Cav.) Cuatrec.	Not Endemic	Unknown	Native	Vine/twiner/climber	NA
Angiosperms	Plantae	Tracheophyta	Magnoliopsida	Malpighiaceae	Banisteriopsis nummifera (A.Juss.) B.Gates	Not Endemic	Unknown	Native	Vine/twiner/climber	Ceará and Pernambuco States
Angiosperms	Plantae	Tracheophyta	Magnoliopsida	Malpighiaceae	Banisteriopsis stellaris (Griseb.) B.Gates	Not Endemic	Unknown	Native	Shrub	NA
Angiosperms	Plantae	Tracheophyta	Magnoliopsida	Malpighiaceae	Barnebya harleyi W.R.Anderson & B.Gates	Endemic	Unknown	Native	Tree	NA
Angiosperms	Plantae	Tracheophyta	Magnoliopsida	Malpighiaceae	Bronwenia megaptera (B.Gates) W.R.Anderson & C.C.Davis	Not Endemic	Unknown	Native	Shrub	NA
Angiosperms	Plantae	Tracheophyta	Magnoliopsida	Malpighiaceae	Byrsonima cydoniifolia A.Juss.	Not Endemic	Unknown	Native	Shrub	NA
Angiosperms	Plantae	Tracheophyta	Magnoliopsida	Malpighiaceae	Byrsonima gardneriana A.Juss.	Not Endemic	Unknown	Native	Shrub	NA
Angiosperms	Plantae	Tracheophyta	Magnoliopsida	Malpighiaceae	Byrsonima sericea DC.	Not Endemic	Unknown	Native	Shrub	NA
Angiosperms	Plantae	Tracheophyta	Magnoliopsida	Malpighiaceae	Byrsonima vacciniifolia A.Juss.	Not Endemic	Unknown	Native	Shrub	NA
Angiosperms	Plantae	Tracheophyta	Magnoliopsida	Malpighiaceae	Byrsonima variabilis A.Juss.	Not Endemic	Unknown	Native	Shrub	Ceará State and New Occurence for the CPD
Angiosperms	Plantae	Tracheophyta	Magnoliopsida	Malpighiaceae	Callaeum psilophyllum (A.Juss.) D.M.Johnson	Not Endemic	Unknown	Native	Shrub	NA
Angiosperms	Plantae	Tracheophyta	Magnoliopsida	Malpighiaceae	Carolus chasei (W.R.Anderson) W.R.Anderson	Not Endemic	Unknown	Native	Vine/twiner/climber	NA
Angiosperms	Plantae	Tracheophyta	Magnoliopsida	Malpighiaceae	Dicella macroptera A.Juss.	Not Endemic	Unknown	Native	Vine/twiner/climber	NA
Angiosperms	Plantae	Tracheophyta	Magnoliopsida	Malpighiaceae	Diplopterys lutea (Griseb.) W.R.Anderson & C.C.Davis	Not Endemic	Unknown	Native	Vine/twiner/climber	NA
Angiosperms	Plantae	Tracheophyta	Magnoliopsida	Malpighiaceae	Galphimia brasiliensis (L.) A.Juss.	Not Endemic	Unknown	Native	Sub-shrub	NA
Angiosperms	Plantae	Tracheophyta	Magnoliopsida	Malpighiaceae	Glicophyllum chamaecerasifolium (A.Juss.) R.F.Almeida	Not Endemic	Unknown	Native	Sub-shrub	NA
Angiosperms	Plantae	Tracheophyta	Magnoliopsida	Malpighiaceae	Glicophyllum longibracteatum (A.Juss.) R.F.Almeida	Not Endemic	Unknown	Native	Vine/twiner/climber	NA
Angiosperms	Plantae	Tracheophyta	Magnoliopsida	Malpighiaceae	Heteropterys byrsonimifolia A.Juss.	Not Endemic	Unknown	Native	Vine/twiner/climber	NA
Angiosperms	Plantae	Tracheophyta	Magnoliopsida	Malpighiaceae	Heteropterys caducibracteata W.R.Anderson	Endemic	Unknown	Native	Vine/twiner/climber	Paraíba State
Angiosperms	Plantae	Tracheophyta	Magnoliopsida	Malpighiaceae	Heteropterys catingarum A.Juss.	Not Endemic	Unknown	Native	Vine/twiner/climber	Ceará State
Angiosperms	Plantae	Tracheophyta	Magnoliopsida	Malpighiaceae	Heteropterys macradena (DC.) W.R.Anderson	Not Endemic	Unknown	Native	Vine/twiner/climber	NA
Angiosperms	Plantae	Tracheophyta	Magnoliopsida	Malpighiaceae	Heteropterys perplexa W.R.Anderson	Not Endemic	Unknown	Native	Vine/twiner/climber	NA
Angiosperms	Plantae	Tracheophyta	Magnoliopsida	Malpighiaceae	Heteropterys rufula A.Juss.	Not Endemic	Unknown	Native	Vine/twiner/climber	NA
Angiosperms	Plantae	Tracheophyta	Magnoliopsida	Malpighiaceae	Heteropterys trichanthera A.Juss.	Not Endemic	Unknown	Native	Vine/twiner/climber	NA
Angiosperms	Plantae	Tracheophyta	Magnoliopsida	Malpighiaceae	Janusia anisandra (A.Juss.) Griseb.	Not Endemic	Unknown	Native	Shrub	NA
Angiosperms	Plantae	Tracheophyta	Magnoliopsida	Malpighiaceae	Mascagnia sepium (A.Juss.) Griseb.	Not Endemic	Unknown	Native	Vine/twiner/climber	NA
Angiosperms	Plantae	Tracheophyta	Magnoliopsida	Malpighiaceae	Ptilochaeta bahiensis Turcz.	Not Endemic	Unknown	Native	Shrub	NA
Angiosperms	Plantae	Tracheophyta	Magnoliopsida	Malpighiaceae	Stigmaphyllon auriculatum (Cav.) A.Juss.	Not Endemic	Unknown	Native	Vine/twiner/climber	NA
Angiosperms	Plantae	Tracheophyta	Magnoliopsida	Malpighiaceae	Stigmaphyllon blanchetii C.E.Anderson	Not Endemic	Unknown	Native	Vine/twiner/climber	NA
Angiosperms	Plantae	Tracheophyta	Magnoliopsida	Malpighiaceae	Stigmaphyllon paralias A.Juss.	Not Endemic	Unknown	Native	Shrub	NA
Angiosperms	Plantae	Tracheophyta	Magnoliopsida	Malpighiaceae	Tetrapterys mucronata Cav.	Not Endemic	Unknown	Native	Vine/twiner/climber	NA
Angiosperms	Plantae	Tracheophyta	Magnoliopsida	Malvaceae	Allobriquetia spicata (Kunth) Bovini	Not Endemic	Unknown	Native	Shrub	NA
Angiosperms	Plantae	Tracheophyta	Magnoliopsida	Malvaceae	Ayenia tomentosa L.	Not Endemic	Unknown	Native	Herb	NA
Angiosperms	Plantae	Tracheophyta	Magnoliopsida	Malvaceae	Byttneria filipes Mart. ex K.Schum.	Not Endemic	Unknown	Native	Shrub	Paraíba State
Angiosperms	Plantae	Tracheophyta	Magnoliopsida	Malvaceae	Ceiba glaziovii (Kuntze) K.Schum.	Endemic	Unknown	Native	Tree	NA
Angiosperms	Plantae	Tracheophyta	Magnoliopsida	Malvaceae	Corchorus argutus Kunth	Not Endemic	Unknown	Native	Sub-shrub	Ceará and Pernambuco States
Angiosperms	Plantae	Tracheophyta	Magnoliopsida	Malvaceae	Corchorus hirtus L.	Not Endemic	Unknown	Native	Sub-shrub	NA
Angiosperms	Plantae	Tracheophyta	Magnoliopsida	Malvaceae	Gaya aurea A.St.-Hil.	Endemic	Unknown	Native	Shrub	Ceará State
Angiosperms	Plantae	Tracheophyta	Magnoliopsida	Malvaceae	Gaya domingensis Urb.	Not Endemic	Unknown	Native	Shrub	NA
Angiosperms	Plantae	Tracheophyta	Magnoliopsida	Malvaceae	Gossypium hirsutum L.	Not Endemic	Unknown	Naturalized	Shrub	NA
Angiosperms	Plantae	Tracheophyta	Magnoliopsida	Malvaceae	Guazuma ulmifolia Lam.	Not Endemic	Unknown	Native	Tree	NA
Angiosperms	Plantae	Tracheophyta	Magnoliopsida	Malvaceae	Helicteres baruensis Jacq.	Not Endemic	Unknown	Native	Shrub	NA
Angiosperms	Plantae	Tracheophyta	Magnoliopsida	Malvaceae	Helicteres brevispira A.St.-Hil.	Not Endemic	Unknown	Native	Shrub	NA
Angiosperms	Plantae	Tracheophyta	Magnoliopsida	Malvaceae	Helicteres eichleri K.Schum.	Endemic	Unknown	Native	Shrub	Ceará State
Angiosperms	Plantae	Tracheophyta	Magnoliopsida	Malvaceae	Helicteres macropetala A.St.-Hil.	Not Endemic	Unknown	Native	Shrub	NA
Angiosperms	Plantae	Tracheophyta	Magnoliopsida	Malvaceae	Helicteres muscosa Mart.	Not Endemic	Unknown	Native	Shrub	NA
Angiosperms	Plantae	Tracheophyta	Magnoliopsida	Malvaceae	Helicteres velutina K.Schum.	Not Endemic	Unknown	Native	Shrub	Paraíba State
Angiosperms	Plantae	Tracheophyta	Magnoliopsida	Malvaceae	Herissantia crispa (L.) Brizicky	Not Endemic	Unknown	Native	Herb	Ceará and Paraíba States
Angiosperms	Plantae	Tracheophyta	Magnoliopsida	Malvaceae	Herissantia tiubae (K.Schum.) Brizicky	Not Endemic	Unknown	Native	Herb	NA
Angiosperms	Plantae	Tracheophyta	Magnoliopsida	Malvaceae	Hibiscus sabdariffa L.	Not Endemic	Unknown	Naturalized	Sub-shrub	NA
Angiosperms	Plantae	Tracheophyta	Magnoliopsida	Malvaceae	Luehea grandiflora Mart.	Not Endemic	Unknown	Native	Tree	Paraíba and Pernambuco States
Angiosperms	Plantae	Tracheophyta	Magnoliopsida	Malvaceae	Luehea ochrophylla Mart.	Not Endemic	Unknown	Native	Tree	NA
Angiosperms	Plantae	Tracheophyta	Magnoliopsida	Malvaceae	Luehea paniculata Mart.	Not Endemic	Unknown	Native	Shrub	NA
Angiosperms	Plantae	Tracheophyta	Magnoliopsida	Malvaceae	Malachra fasciata Jacq.	Not Endemic	Unknown	Native	Herb	Ceará State and New Occurence for the CPD
Angiosperms	Plantae	Tracheophyta	Magnoliopsida	Malvaceae	Malvastrum americanum (L.) Torr.	Not Endemic	Unknown	Native	Shrub	NA
Angiosperms	Plantae	Tracheophyta	Magnoliopsida	Malvaceae	Malvastrum coromandelianum (L.) Garcke subsp. coromandelianum	Not Endemic	Unknown	Native	Herb	NA
Angiosperms	Plantae	Tracheophyta	Magnoliopsida	Malvaceae	Malvastrum tomentosum (L.) S.R.Hill subsp. tomentosum	Not Endemic	Unknown	Native	Sub-shrub	NA
Angiosperms	Plantae	Tracheophyta	Magnoliopsida	Malvaceae	Melochia betonicifolia A.St.-Hil.	Not Endemic	Unknown	Native	Sub-shrub	Paraíba and Pernambuco States
Angiosperms	Plantae	Tracheophyta	Magnoliopsida	Malvaceae	Melochia pyramidata L.	Not Endemic	Unknown	Native	Herb	NA
Angiosperms	Plantae	Tracheophyta	Magnoliopsida	Malvaceae	Melochia tomentosa L.	Not Endemic	Unknown	Native	Sub-shrub	NA
Angiosperms	Plantae	Tracheophyta	Magnoliopsida	Malvaceae	Pavonia cancellata (L.) Cav.	Not Endemic	Unknown	Native	Herb	NA
Angiosperms	Plantae	Tracheophyta	Magnoliopsida	Malvaceae	Pavonia glazioviana Gürke	Endemic	Unknown	Native	Shrub	NA
Angiosperms	Plantae	Tracheophyta	Magnoliopsida	Malvaceae	Pavonia humifusa A.St.-Hil.	Not Endemic	Unknown	Native	Herb	Rio Grande do Norte State
Angiosperms	Plantae	Tracheophyta	Magnoliopsida	Malvaceae	Pavonia malacophylla (Link & Otto) Garcke	Not Endemic	Unknown	Native	Shrub	NA
Angiosperms	Plantae	Tracheophyta	Magnoliopsida	Malvaceae	Pavonia sepium A.St.-Hil.	Not Endemic	Unknown	Native	Herb	Pernambuco State and New Occurence for the CPD
Angiosperms	Plantae	Tracheophyta	Magnoliopsida	Malvaceae	Pavonia varians Moric.	Endemic	Unknown	Native	Shrub	NA
Angiosperms	Plantae	Tracheophyta	Magnoliopsida	Malvaceae	Pseudobombax marginatum (A.St.-Hil., Juss. & Cambess.) A.Robyns	Not Endemic	Unknown	Native	Tree	NA
Angiosperms	Plantae	Tracheophyta	Magnoliopsida	Malvaceae	Pseudobombax parvifolium Carv.-Sobr. & L.P.Queiroz	Endemic	Unknown	Native	Tree	NA
Angiosperms	Plantae	Tracheophyta	Magnoliopsida	Malvaceae	Pseudobombax simplicifolium A.Robyns	Endemic	Unknown	Native	Tree	NA
Angiosperms	Plantae	Tracheophyta	Magnoliopsida	Malvaceae	Sida abutilifolia Moench ex Steud.	Not Endemic	Unknown	Native	Sub-shrub	NA
Angiosperms	Plantae	Tracheophyta	Magnoliopsida	Malvaceae	Sida acuta Burm.f.	Not Endemic	Unknown	Native	Sub-shrub	NA
Angiosperms	Plantae	Tracheophyta	Magnoliopsida	Malvaceae	Sida angustissima A.St.-Hil.	Not Endemic	Unknown	Native	Sub-shrub	NA
Angiosperms	Plantae	Tracheophyta	Magnoliopsida	Malvaceae	Sida brittonii León	Not Endemic	Unknown	Native	Sub-shrub	NA
Angiosperms	Plantae	Tracheophyta	Magnoliopsida	Malvaceae	Sida castanocarpa Krapov.	Not Endemic	Unknown	Native	Sub-shrub	NA
Angiosperms	Plantae	Tracheophyta	Magnoliopsida	Malvaceae	Sida ciliaris L.	Not Endemic	Unknown	Native	Sub-shrub	Ceará, Paraíba and Pernambuco States
Angiosperms	Plantae	Tracheophyta	Magnoliopsida	Malvaceae	Sida cordifolia L.	Not Endemic	Unknown	Native	Herb	NA
Angiosperms	Plantae	Tracheophyta	Magnoliopsida	Malvaceae	Sida glomerata Cav.	Not Endemic	Unknown	Native	Shrub	Paraíba State
Angiosperms	Plantae	Tracheophyta	Magnoliopsida	Malvaceae	Sida glutinosa Comm. ex Cav.	Not Endemic	Unknown	Native	Sub-shrub	Pernambuco State
Angiosperms	Plantae	Tracheophyta	Magnoliopsida	Malvaceae	Sida harleyi Krapov.	Not Endemic	Unknown	Native	Sub-shrub	Ceará State and New Occurence for the CPD
Angiosperms	Plantae	Tracheophyta	Magnoliopsida	Malvaceae	Sida jussiaeana DC.	Not Endemic	Unknown	Native	Sub-shrub	Paraíba and Pernambuco States
Angiosperms	Plantae	Tracheophyta	Magnoliopsida	Malvaceae	Sida linifolia Cav.	Not Endemic	Unknown	Native	Shrub	NA
Angiosperms	Plantae	Tracheophyta	Magnoliopsida	Malvaceae	Sida maculata Cav.	Not Endemic	Unknown	Native	Sub-shrub	NA
Angiosperms	Plantae	Tracheophyta	Magnoliopsida	Malvaceae	Sida salviifolia C.Presl	Not Endemic	Unknown	Native	Sub-shrub	NA
Angiosperms	Plantae	Tracheophyta	Magnoliopsida	Malvaceae	Sida spinosa L.	Not Endemic	Unknown	Native	Sub-shrub	NA
Angiosperms	Plantae	Tracheophyta	Magnoliopsida	Malvaceae	Sida ulmifolia Mill.	Not Endemic	Unknown	Native	Herb	NA
Angiosperms	Plantae	Tracheophyta	Magnoliopsida	Malvaceae	Sida urens L.	Not Endemic	Unknown	Native	Sub-shrub	New Occurence for the CPD
Angiosperms	Plantae	Tracheophyta	Magnoliopsida	Malvaceae	Sidastrum micranthum (A.St.-Hil.) Fryxell	Not Endemic	Unknown	Native	Shrub	Paraíba State
Angiosperms	Plantae	Tracheophyta	Magnoliopsida	Malvaceae	Sidastrum multiflorum (Jacq.) Fryxell	Not Endemic	Unknown	Native	Shrub	NA
Angiosperms	Plantae	Tracheophyta	Magnoliopsida	Malvaceae	Sidastrum paniculatum (L.) Fryxell	Not Endemic	Unknown	Native	Sub-shrub	NA
Angiosperms	Plantae	Tracheophyta	Magnoliopsida	Malvaceae	Sterculia apetala (Jacq.) H.Karst.	Not Endemic	Unknown	Native	Tree	Paraíba State and New Occurence for the CPD
Angiosperms	Plantae	Tracheophyta	Magnoliopsida	Malvaceae	Triumfetta semitriloba Jacq.	Not Endemic	Unknown	Native	Sub-shrub	NA
Angiosperms	Plantae	Tracheophyta	Magnoliopsida	Malvaceae	Urena lobata L.	Not Endemic	Unknown	Native	Sub-shrub	NA
Angiosperms	Plantae	Tracheophyta	Magnoliopsida	Malvaceae	Waltheria ackermanniana K.Schum.	Not Endemic	Unknown	Native	Sub-shrub	NA
Angiosperms	Plantae	Tracheophyta	Magnoliopsida	Malvaceae	Waltheria ferruginea A.St.-Hil.	Not Endemic	Unknown	Native	Shrub	Ceará, Paraíba and Pernambuco States
Angiosperms	Plantae	Tracheophyta	Magnoliopsida	Malvaceae	Waltheria indica L.	Not Endemic	Unknown	Native	Herb	NA
Angiosperms	Plantae	Tracheophyta	Magnoliopsida	Malvaceae	Waltheria martii Turcz.	Not Endemic	Unknown	Native	Shrub	NA
Angiosperms	Plantae	Tracheophyta	Magnoliopsida	Malvaceae	Waltheria operculata Rose	Not Endemic	Unknown	Native	Shrub	NA
Angiosperms	Plantae	Tracheophyta	Magnoliopsida	Malvaceae	Waltheria rotundifolia Schrank	Not Endemic	Unknown	Native	Sub-shrub	NA
Angiosperms	Plantae	Tracheophyta	Magnoliopsida	Malvaceae	Wissadula amplissima (L.) R.E.Fr.	Not Endemic	Unknown	Native	Shrub	NA
Angiosperms	Plantae	Tracheophyta	Magnoliopsida	Malvaceae	Wissadula caribea (A.DC.) Bovini	Not Endemic	Unknown	Native	Sub-shrub	NA
Angiosperms	Plantae	Tracheophyta	Magnoliopsida	Malvaceae	Wissadula contracta (Link) R.E.Fr.	Not Endemic	Unknown	Native	Shrub	NA
Angiosperms	Plantae	Tracheophyta	Magnoliopsida	Malvaceae	Wissadula periplocifolia (L.) C.Presl. ex Thwaites	Not Endemic	Unknown	Native	Shrub	NA
Angiosperms	Plantae	Tracheophyta	Magnoliopsida	Marantaceae	Maranta zingiberina L.Andersson	Not Endemic	Unknown	Native	Herb	NA
Angiosperms	Plantae	Tracheophyta	Magnoliopsida	Marantaceae	Thalia densibracteata Petersen	Not Endemic	Unknown	Native	Herb	Rio Grande do Norte State
Angiosperms	Plantae	Tracheophyta	Magnoliopsida	Marantaceae	Thalia geniculata L.	Not Endemic	Unknown	Native	Herb	NA
Angiosperms	Plantae	Tracheophyta	Magnoliopsida	Marcgraviaceae	Schwartzia brasiliensis (Choisy) Bedell ex Gir.-Cañas	Not Endemic	Unknown	Native	Vine/twiner/climber	NA
Angiosperms	Plantae	Tracheophyta	Magnoliopsida	Melastomataceae	Clidemia hirta (L.) D.Don	Not Endemic	Unknown	Native	Shrub	NA
Angiosperms	Plantae	Tracheophyta	Magnoliopsida	Melastomataceae	Henriettea succosa (Aubl.) DC.	Not Endemic	Unknown	Native	Shrub	Ceará State
Angiosperms	Plantae	Tracheophyta	Magnoliopsida	Melastomataceae	Miconia albicans (Sw.) Steud.	Not Endemic	Unknown	Native	Shrub	NA
Angiosperms	Plantae	Tracheophyta	Magnoliopsida	Melastomataceae	Miconia minutiflora (Bonpl.) DC.	Not Endemic	Unknown	Native	Tree	NA
Angiosperms	Plantae	Tracheophyta	Magnoliopsida	Melastomataceae	Miconia nordestina R. Goldenb. & E.C.O. Chagas	Not Endemic	Unknown	Native	Shrub	NA
Angiosperms	Plantae	Tracheophyta	Magnoliopsida	Melastomataceae	Miconia prasina (Sw.) DC.	Not Endemic	Unknown	Native	Shrub	NA
Angiosperms	Plantae	Tracheophyta	Magnoliopsida	Melastomataceae	Mouriri pusa Gardner	Not Endemic	Unknown	Native	Shrub	NA
Angiosperms	Plantae	Tracheophyta	Magnoliopsida	Melastomataceae	Pleroma gardneri (Naudin) P.J.F.Guim. & Michelang.	Endemic	Unknown	Native	Shrub	NA
Angiosperms	Plantae	Tracheophyta	Magnoliopsida	Melastomataceae	Pleroma heteromallum (D. Don) D.Don	Not Endemic	Unknown	Native	Shrub	NA
Angiosperms	Plantae	Tracheophyta	Magnoliopsida	Melastomataceae	Pterolepis polygonoides (DC.) Triana	Not Endemic	Unknown	Native	Herb	Paraíba State
Angiosperms	Plantae	Tracheophyta	Magnoliopsida	Meliaceae	Azadirachta indica A.Juss.	Not Endemic	Unknown	Cultivated	Tree	NA
Angiosperms	Plantae	Tracheophyta	Magnoliopsida	Meliaceae	Cedrela odorata L.	Not Endemic	Vulnerable (VU)	Native	Tree	NA
Angiosperms	Plantae	Tracheophyta	Magnoliopsida	Meliaceae	Guarea guidonia (L.) Sleumer	Not Endemic	Unknown	Native	Tree	NA
Angiosperms	Plantae	Tracheophyta	Magnoliopsida	Meliaceae	Melia azedarach L.	Not Endemic	Unknown	Naturalized	Tree	NA
Angiosperms	Plantae	Tracheophyta	Magnoliopsida	Meliaceae	Trichilia emarginata (Turcz.) C.DC.	Not Endemic	Unknown	Native	Shrub	NA
Angiosperms	Plantae	Tracheophyta	Magnoliopsida	Meliaceae	Trichilia hirta L.	Not Endemic	Unknown	Native	Tree	NA
Angiosperms	Plantae	Tracheophyta	Magnoliopsida	Meliaceae	Trichilia lepidota Mart.	Not Endemic	Unknown	Native	Tree	NA
Angiosperms	Plantae	Tracheophyta	Magnoliopsida	Menispermaceae	Cissampelos andromorpha DC.	Not Endemic	Unknown	Native	Vine/twiner/climber	NA
Angiosperms	Plantae	Tracheophyta	Magnoliopsida	Menispermaceae	Cissampelos sympodialis Eichler	Not Endemic	Unknown	Native	Vine/twiner/climber	NA
Angiosperms	Plantae	Tracheophyta	Magnoliopsida	Menispermaceae	Odontocarya tamoides (DC.) Miers	Not Endemic	Unknown	Native	Vine/twiner/climber	Pernambuco State
Angiosperms	Plantae	Tracheophyta	Magnoliopsida	Menyanthaceae	Nymphoides humboldtiana (Kunh) Kuntze	Not Endemic	Unknown	Native	Herb	NA
Angiosperms	Plantae	Tracheophyta	Magnoliopsida	Microteaceae	Microtea celosioides Moq. ex Sennikov & Sukhor	Not Endemic	Unknown	Native	Herb	NA
Angiosperms	Plantae	Tracheophyta	Magnoliopsida	Microteaceae	Microtea glochidiata Moq.	Not Endemic	Unknown	Native	Herb	NA
Angiosperms	Plantae	Tracheophyta	Magnoliopsida	Microteaceae	Microtea tenuifolia Moq.	Not Endemic	Unknown	Native	Herb	Pernambuco State
Angiosperms	Plantae	Tracheophyta	Magnoliopsida	Molluginaceae	Glinus radiatus (Ruiz & Pav.) Rohrb.	Not Endemic	Unknown	Native	Herb	NA
Angiosperms	Plantae	Tracheophyta	Magnoliopsida	Molluginaceae	Mollugo verticillata L.	Not Endemic	Unknown	Native	Herb	NA
Angiosperms	Plantae	Tracheophyta	Magnoliopsida	Moraceae	Brosimum gaudichaudii Trécul	Not Endemic	Unknown	Native	Shrub	NA
Angiosperms	Plantae	Tracheophyta	Magnoliopsida	Moraceae	Brosimum lactescens (S.Moore) C.C.Berg	Not Endemic	Unknown	Native	Tree	NA
Angiosperms	Plantae	Tracheophyta	Magnoliopsida	Moraceae	Dorstenia asaroides Gardner	Not Endemic	Unknown	Native	Herb	NA
Angiosperms	Plantae	Tracheophyta	Magnoliopsida	Moraceae	Ficus bahiensis C.C.Berg & Carauta	Not Endemic	Unknown	Native	Tree	Paraíba State and New Occurence for the CPD
Angiosperms	Plantae	Tracheophyta	Magnoliopsida	Moraceae	Ficus benjamina L.	Not Endemic	Unknown	Cultivated	Tree	Ceará, Paraíba and Pernambuco States and New Occurence for the CPD
Angiosperms	Plantae	Tracheophyta	Magnoliopsida	Moraceae	Ficus enormis Mart. ex Miq.	Not Endemic	Unknown	Native	Tree	Paraíba State
Angiosperms	Plantae	Tracheophyta	Magnoliopsida	Moraceae	Maclura tinctoria (L.) D.Don ex Steud.	Not Endemic	Unknown	Native	Tree	NA
Angiosperms	Plantae	Tracheophyta	Magnoliopsida	Moringaceae	Moringa oleifera Lam.	Not Endemic	Unknown	Cultivated	Tree	NA
Angiosperms	Plantae	Tracheophyta	Magnoliopsida	Myoporaceae	Capraria biflora L.	Not Endemic	Unknown	Native	Herb	NA
Angiosperms	Plantae	Tracheophyta	Magnoliopsida	Myrsinaceae	Myrsine venosa A.DC.	Not Endemic	Unknown	Native	Shrub	Pernambuco State and New Ocurrence for the CPD
Angiosperms	Plantae	Tracheophyta	Magnoliopsida	Myrtaceae	Algrizea minor Sobral et al.	Not Endemic	Unknown	Native	Shrub	NA
Angiosperms	Plantae	Tracheophyta	Magnoliopsida	Myrtaceae	Campomanesia aromatica (Aubl.) Griseb.	Not Endemic	Unknown	Native	Tree	NA
Angiosperms	Plantae	Tracheophyta	Magnoliopsida	Myrtaceae	Campomanesia eugenioides (Cambess.) D.Legrand ex Landrum	Not Endemic	Unknown	Native	Tree	NA
Angiosperms	Plantae	Tracheophyta	Magnoliopsida	Myrtaceae	Campomanesia velutina (Cambess.) O.Berg	Not Endemic	Unknown	Native	Tree	Pernambuco State
Angiosperms	Plantae	Tracheophyta	Magnoliopsida	Myrtaceae	Corymbia citriodora (Hook.) K.D. Hill & L.A.S. Johnson	Not Endemic	Unknown	Cultivated	Tree	NA
Angiosperms	Plantae	Tracheophyta	Magnoliopsida	Myrtaceae	Eugenia brejoensis Mazine	Not Endemic	Unknown	Native	Tree	NA
Angiosperms	Plantae	Tracheophyta	Magnoliopsida	Myrtaceae	Eugenia candolleana DC.	Not Endemic	Unknown	Native	Tree	Ceará State
Angiosperms	Plantae	Tracheophyta	Magnoliopsida	Myrtaceae	Eugenia duarteana Cambess.	Endemic	Unknown	Native	Shrub	Ceará State
Angiosperms	Plantae	Tracheophyta	Magnoliopsida	Myrtaceae	Eugenia flavescens DC.	Not Endemic	Unknown	Native	Tree	Paraíba State
Angiosperms	Plantae	Tracheophyta	Magnoliopsida	Myrtaceae	Eugenia ligustrina (Sw.) Willd.	Not Endemic	Unknown	Native	Tree	NA
Angiosperms	Plantae	Tracheophyta	Magnoliopsida	Myrtaceae	Eugenia modesta DC.	Not Endemic	Unknown	Native	Tree	NA
Angiosperms	Plantae	Tracheophyta	Magnoliopsida	Myrtaceae	Eugenia punicifolia (Kunth) DC.	Not Endemic	Unknown	Native	Shrub	NA
Angiosperms	Plantae	Tracheophyta	Magnoliopsida	Myrtaceae	Eugenia stictopetala Mart. ex DC.	Not Endemic	Unknown	Native	Shrub	NA
Angiosperms	Plantae	Tracheophyta	Magnoliopsida	Myrtaceae	Eugenia uniflora L.	Not Endemic	Unknown	Native	Shrub	NA
Angiosperms	Plantae	Tracheophyta	Magnoliopsida	Myrtaceae	Myrcia guianensis (Aubl.) DC.	Not Endemic	Unknown	Native	Tree	NA
Angiosperms	Plantae	Tracheophyta	Magnoliopsida	Myrtaceae	Myrcia isaiana G.M.Barroso & Peixoto	Not Endemic	Unknown	Native	Tree	NA
Angiosperms	Plantae	Tracheophyta	Magnoliopsida	Myrtaceae	Myrcia multiflora (Lam.) DC.	Not Endemic	Unknown	Native	Shrub	Ceará and Paraíba States
Angiosperms	Plantae	Tracheophyta	Magnoliopsida	Myrtaceae	Myrcia polyantha DC.	Not Endemic	Unknown	Native	Tree	NA
Angiosperms	Plantae	Tracheophyta	Magnoliopsida	Myrtaceae	Myrcia selloi (Spreng.) N.Silveira	Not Endemic	Unknown	Native	Tree	Paraíba State and New Occurence for the CPD
Angiosperms	Plantae	Tracheophyta	Magnoliopsida	Myrtaceae	Myrcia splendens (Sw.) DC.	Not Endemic	Unknown	Native	Tree	NA
Angiosperms	Plantae	Tracheophyta	Magnoliopsida	Myrtaceae	Myrcia sylvatica (G.Mey.) DC.	Not Endemic	Unknown	Native	Tree	Rio Grande do Norte State
Angiosperms	Plantae	Tracheophyta	Magnoliopsida	Myrtaceae	Myrcia tomentosa (Aubl.) DC.	Not Endemic	Unknown	Native	Tree	NA
Angiosperms	Plantae	Tracheophyta	Magnoliopsida	Myrtaceae	Myrciaria floribunda (H.West ex Willd.) O.Berg	Not Endemic	Unknown	Native	Tree	Paraíba State
Angiosperms	Plantae	Tracheophyta	Magnoliopsida	Myrtaceae	Myrciaria tenella (DC.) O.Berg	Not Endemic	Unknown	Native	Tree	Pernambuco State
Angiosperms	Plantae	Tracheophyta	Magnoliopsida	Myrtaceae	Psidium appendiculatum Kiaersk.	Not Endemic	Unknown	Native	Tree	Paraíba and Pernambuco States
Angiosperms	Plantae	Tracheophyta	Magnoliopsida	Myrtaceae	Psidium brownianum Mart. ex DC.	Not Endemic	Unknown	Native	Shrub	NA
Angiosperms	Plantae	Tracheophyta	Magnoliopsida	Myrtaceae	Psidium guajava L.	Not Endemic	Unknown	Naturalized	Tree	NA
Angiosperms	Plantae	Tracheophyta	Magnoliopsida	Myrtaceae	Psidium oligospermum Mart. ex DC.	Not Endemic	Unknown	Native	Shrub	NA
Angiosperms	Plantae	Tracheophyta	Magnoliopsida	Myrtaceae	Psidium rhombeum O.Berg	Endemic	Unknown	Native	Shrub	NA
Angiosperms	Plantae	Tracheophyta	Magnoliopsida	Myrtaceae	Psidium schenckianum Kiaersk.	Endemic	Unknown	Native	Shrub	NA
Angiosperms	Plantae	Tracheophyta	Magnoliopsida	Myrtaceae	Syzygium cumini (L.) Skeels	Not Endemic	Unknown	Naturalized	Tree	Ceará State and New Occurence for the CPD
Angiosperms	Plantae	Tracheophyta	Magnoliopsida	Nyctaginaceae	Boerhavia coccinea Mill.	Not Endemic	Unknown	Naturalized	Herb	NA
Angiosperms	Plantae	Tracheophyta	Magnoliopsida	Nyctaginaceae	Boerhavia diffusa L.	Not Endemic	Unknown	Naturalized	Herb	Paraíba State
Angiosperms	Plantae	Tracheophyta	Magnoliopsida	Nyctaginaceae	Boerhavia erecta L.	Not Endemic	Unknown	Native	Herb	Ceará and New Ocurrence for the CPD
Angiosperms	Plantae	Tracheophyta	Magnoliopsida	Nyctaginaceae	Guapira areolata (Heimerl) Lundell	Not Endemic	Unknown	Native	Shrub	Pernambuco State and New Occurence for the CPD
Angiosperms	Plantae	Tracheophyta	Magnoliopsida	Nyctaginaceae	Guapira darwinii (Hemsl.) E.C.O.Chagas & Costa-Lima	Endemic	Unknown	Native	Shrub	NA
Angiosperms	Plantae	Tracheophyta	Magnoliopsida	Nyctaginaceae	Guapira graciliflora (Mart. ex Schmidt) Lundell	Not Endemic	Unknown	Native	Shrub	NA
Angiosperms	Plantae	Tracheophyta	Magnoliopsida	Nyctaginaceae	Guapira opposita (Vell.) Reitz	Not Endemic	Unknown	Native	Shrub	NA
Angiosperms	Plantae	Tracheophyta	Magnoliopsida	Nyctaginaceae	Mirabilis jalapa L.	Not Endemic	Unknown	Naturalized	Herb	NA
Angiosperms	Plantae	Tracheophyta	Magnoliopsida	Nymphaeaceae	Nymphaea amazonum Mart. & Zucc.	Not Endemic	Unknown	Native	Herb	NA
Angiosperms	Plantae	Tracheophyta	Magnoliopsida	Nymphaeaceae	Nymphaea lasiophylla Mart. & Zucc.	Endemic	Unknown	Native	Herb	NA
Angiosperms	Plantae	Tracheophyta	Magnoliopsida	Nymphaeaceae	Nymphaea lingulata Wiersema	Not Endemic	Unknown	Native	Herb	NA
Angiosperms	Plantae	Tracheophyta	Magnoliopsida	Nymphaeaceae	Nymphaea pulchella DC.	Not Endemic	Unknown	Native	Herb	NA
Angiosperms	Plantae	Tracheophyta	Magnoliopsida	Ochnaceae	Ouratea blanchetiana (Planch.) Engl.	Not Endemic	Unknown	Native	Sub-shrub	NA
Angiosperms	Plantae	Tracheophyta	Magnoliopsida	Ochnaceae	Ouratea cearensis (Tiegh.) sastre	Not Endemic	Unknown	Native	Shrub	NA
Angiosperms	Plantae	Tracheophyta	Magnoliopsida	Ochnaceae	Ouratea parvifolia (A.St.-Hil.) Engl.	Not Endemic	Unknown	Native	Shrub	NA
Angiosperms	Plantae	Tracheophyta	Magnoliopsida	Onagraceae	Ludwigia affinis (DC.) H.Hara	Not Endemic	Unknown	Native	Shrub	NA
Angiosperms	Plantae	Tracheophyta	Magnoliopsida	Onagraceae	Ludwigia erecta (L.) H.Hara	Not Endemic	Unknown	Native	Herb	Rio Grande do Norte State
Angiosperms	Plantae	Tracheophyta	Magnoliopsida	Onagraceae	Ludwigia helminthorrhiza (Mart.) H.Hara	Not Endemic	Unknown	Native	Herb	NA
Angiosperms	Plantae	Tracheophyta	Magnoliopsida	Onagraceae	Ludwigia hyssopifolia (G.Don) Exell	Not Endemic	Unknown	Native	Herb	NA
Angiosperms	Plantae	Tracheophyta	Magnoliopsida	Onagraceae	Ludwigia leptocarpa (Nutt.) H.Hara	Not Endemic	Unknown	Native	Herb	Rio Grande do Norte State
Angiosperms	Plantae	Tracheophyta	Magnoliopsida	Onagraceae	Ludwigia octovalvis (Jacq.) P.H.Raven	Not Endemic	Unknown	Native	Herb	NA
Angiosperms	Plantae	Tracheophyta	Magnoliopsida	Onagraceae	Ludwigia peploides (Kunth) P.H.Raven	Not Endemic	Unknown	Native	Herb	NA
Angiosperms	Plantae	Tracheophyta	Magnoliopsida	Opiliaceae	Agonandra brasiliensis Miers ex Benth. & Hook.f.	Not Endemic	Unknown	Native	Tree	NA
Angiosperms	Plantae	Tracheophyta	Magnoliopsida	Opiliaceae	Agonandra excelsa Griseb.	Not Endemic	Unknown	Native	Shrub	NA
Angiosperms	Plantae	Tracheophyta	Magnoliopsida	Orchidaceae	Acianthera ochreata (Lindl.) Pridgeon & M.W.Chase	Not Endemic	Unknown	Native	Herb	NA
Angiosperms	Plantae	Tracheophyta	Magnoliopsida	Orchidaceae	Brassavola tuberculata Hook.	Not Endemic	Unknown	Native	Herb	NA
Angiosperms	Plantae	Tracheophyta	Magnoliopsida	Orchidaceae	Campylocentrum robustum Cogn.	Not Endemic	Unknown	Native	Herb	New Occurence for the CPD
Angiosperms	Plantae	Tracheophyta	Magnoliopsida	Orchidaceae	Catasetum barbatum (Lindl.) Lindl.	Not Endemic	Unknown	Native	Herb	Rio Grande do Norte State
Angiosperms	Plantae	Tracheophyta	Magnoliopsida	Orchidaceae	Cyrtopodium flavum Link & Otto ex Rchb.f.	Not Endemic	Unknown	Native	Herb	NA
Angiosperms	Plantae	Tracheophyta	Magnoliopsida	Orchidaceae	Cyrtopodium holstii L.C.Menezes	Not Endemic	Unknown	Native	Herb	NA
Angiosperms	Plantae	Tracheophyta	Magnoliopsida	Orchidaceae	Encyclia oncidioides (Lindl.) Schltr.	Not Endemic	Unknown	Native	Herb	NA
Angiosperms	Plantae	Tracheophyta	Magnoliopsida	Orchidaceae	Epidendrum cinnabarinum Salzm.	Not Endemic	Unknown	Native	Herb	NA
Angiosperms	Plantae	Tracheophyta	Magnoliopsida	Orchidaceae	Epidendrum flammeum E.Pessoa & M.Alves	Endemic	Unknown	Native	Herb	NA
Angiosperms	Plantae	Tracheophyta	Magnoliopsida	Orchidaceae	Epidendrum secundum Jacq.	Not Endemic	Unknown	Native	Herb	NA
Angiosperms	Plantae	Tracheophyta	Magnoliopsida	Orchidaceae	Epidendrum tridactylum Lindl.	Not Endemic	Unknown	Native	Herb	New Occurence for the CPD
Angiosperms	Plantae	Tracheophyta	Magnoliopsida	Orchidaceae	Gomesa barbata (Lindl.) M.W.Chase & N.H.Williams	Not Endemic	Unknown	Native	Herb	NA
Angiosperms	Plantae	Tracheophyta	Magnoliopsida	Orchidaceae	Habenaria repens Nutt.	Not Endemic	Unknown	Native	Herb	NA
Angiosperms	Plantae	Tracheophyta	Magnoliopsida	Orchidaceae	Habenaria schenckii Cogn.	Not Endemic	Unknown	Native	Herb	NA
Angiosperms	Plantae	Tracheophyta	Magnoliopsida	Orchidaceae	Habenaria trifida Kunth	Not Endemic	Unknown	Native	Herb	NA
Angiosperms	Plantae	Tracheophyta	Magnoliopsida	Orchidaceae	Oeceoclades maculata (Lindl.) Lindl.	Not Endemic	Unknown	Naturalized	Herb	NA
Angiosperms	Plantae	Tracheophyta	Magnoliopsida	Orchidaceae	Polystachya concreta (Jacq.) Garay & Sweet	Not Endemic	Unknown	Native	Herb	NA
Angiosperms	Plantae	Tracheophyta	Magnoliopsida	Orchidaceae	Prescottia plantaginifolia Lindl. ex Hook.	Not Endemic	Unknown	Native	Herb	NA
Angiosperms	Plantae	Tracheophyta	Magnoliopsida	Orchidaceae	Sacoila lanceolata (Aubl.) Garay	Not Endemic	Unknown	Native	Herb	NA
Angiosperms	Plantae	Tracheophyta	Magnoliopsida	Orchidaceae	Sarcoglottis curvisepala Szlach. & Rutk.	Not Endemic	Unknown	Native	Herb	NA
Angiosperms	Plantae	Tracheophyta	Magnoliopsida	Orchidaceae	Trichocentrum cepula (Hoffmanns.) J.M.H.Shaw	Not Endemic	Unknown	Native	Herb	Ceará, Paraíba and Pernambuco States and New Occurence for the CPD
Angiosperms	Plantae	Tracheophyta	Magnoliopsida	Orchidaceae	Vanilla chamissonis Klotzsch	Not Endemic	Unknown	Native	Vine/twiner/climber	NA
Angiosperms	Plantae	Tracheophyta	Magnoliopsida	Orchidaceae	Vanilla palmarum (Salzm. ex Lindl.) Lindl.	Not Endemic	Unknown	Native	Vine/twiner/climber	NA
Angiosperms	Plantae	Tracheophyta	Magnoliopsida	Oxalidaceae	Oxalis cratensis Oliv. ex Hook.	Not Endemic	Unknown	Native	Herb	NA
Angiosperms	Plantae	Tracheophyta	Magnoliopsida	Oxalidaceae	Oxalis divaricata Mart. ex Zucc.	Not Endemic	Unknown	Native	Herb	NA
Angiosperms	Plantae	Tracheophyta	Magnoliopsida	Oxalidaceae	Oxalis frutescens L.	Not Endemic	Unknown	Native	Herb	NA
Angiosperms	Plantae	Tracheophyta	Magnoliopsida	Oxalidaceae	Oxalis glaucescens Norlind	Not Endemic	Unknown	Native	Herb	NA
Angiosperms	Plantae	Tracheophyta	Magnoliopsida	Oxalidaceae	Oxalis hedysarifolia Raddi	Not Endemic	Unknown	Native	Herb	NA
Angiosperms	Plantae	Tracheophyta	Magnoliopsida	Oxalidaceae	Oxalis psoraleoides subsp. insipida Lourteig	Not Endemic	Unknown	Native	Shrub	NA
Angiosperms	Plantae	Tracheophyta	Magnoliopsida	Oxalidaceae	Oxalis sepium A.St.-Hil.	Not Endemic	Unknown	Native	Herb	Pernambuco State
Angiosperms	Plantae	Tracheophyta	Magnoliopsida	Oxalidaceae	Oxalis triangularis A.St.-Hil.	Not Endemic	Unknown	Native	Herb	NA
Angiosperms	Plantae	Tracheophyta	Magnoliopsida	Papaveraceae	Argemone mexicana L.	Not Endemic	Unknown	Naturalized	Herb	NA
Angiosperms	Plantae	Tracheophyta	Magnoliopsida	Passifloraceae	Passiflora cincinnata Mast.	Not Endemic	Unknown	Native	Vine/twiner/climber	NA
Angiosperms	Plantae	Tracheophyta	Magnoliopsida	Passifloraceae	Passiflora edulis Sims	Not Endemic	Unknown	Native	Vine/twiner/climber	NA
Angiosperms	Plantae	Tracheophyta	Magnoliopsida	Passifloraceae	Passiflora foetida L.	Not Endemic	Unknown	Native	Vine/twiner/climber	NA
Angiosperms	Plantae	Tracheophyta	Magnoliopsida	Passifloraceae	Passiflora luetzelburgii Harms	Not Endemic	Unknown	Native	Shrub	NA
Angiosperms	Plantae	Tracheophyta	Magnoliopsida	Passifloraceae	Passiflora silvestris Vell.	Not Endemic	Unknown	Native	Vine/twiner/climber	NA
Angiosperms	Plantae	Tracheophyta	Magnoliopsida	Passifloraceae	Passiflora suberosa L.	Not Endemic	Unknown	Native	Vine/twiner/climber	NA
Angiosperms	Plantae	Tracheophyta	Magnoliopsida	Pedaliaceae	Sesamum indicum L.	Not Endemic	Unknown	Naturalized	Herb	NA
Angiosperms	Plantae	Tracheophyta	Magnoliopsida	Peraceae	Chaetocarpus myrsinites Baill.	Not Endemic	Unknown	Native	Shrub	NA
Angiosperms	Plantae	Tracheophyta	Magnoliopsida	Phyllanthaceae	Astrocasia jacobinensis (Müll.Arg.) G.L.Webster	Not Endemic	Unknown	Native	Tree	Ceará State
Angiosperms	Plantae	Tracheophyta	Magnoliopsida	Phyllanthaceae	Cicca chacoensis (Morong) R.W. Bouman.	Not Endemic	Unknown	Native	Tree	NA
Angiosperms	Plantae	Tracheophyta	Magnoliopsida	Phyllanthaceae	Moeroris amara (Schumach. & Thonn.) R.W. Bouman.	Not Endemic	Unknown	Native	Shrub	NA
Angiosperms	Plantae	Tracheophyta	Magnoliopsida	Phyllanthaceae	Moeroris tenella (Roxb.) R.W. Bouman	Not Endemic	Unknown	Native	Herb	NA
Angiosperms	Plantae	Tracheophyta	Magnoliopsida	Phyllanthaceae	Phyllanthus acuminatus Vahl	Not Endemic	Unknown	Native	Shrub	NA
Angiosperms	Plantae	Tracheophyta	Magnoliopsida	Phyllanthaceae	Phyllanthus caroliniensis Walter	Not Endemic	Unknown	Native	Herb	NA
Angiosperms	Plantae	Tracheophyta	Magnoliopsida	Phyllanthaceae	Phyllanthus claussenii Müll.Arg.	Not Endemic	Unknown	Native	Sub-shrub	NA
Angiosperms	Plantae	Tracheophyta	Magnoliopsida	Phyllanthaceae	Phyllanthus heteradenius Müll.Arg.	Not Endemic	Unknown	Native	Herb	NA
Angiosperms	Plantae	Tracheophyta	Magnoliopsida	Phyllanthaceae	Phyllanthus hypoleucus Müll.Arg.	Not Endemic	Unknown	Native	Herb	Paraíba State and New Occurence for the CPD
Angiosperms	Plantae	Tracheophyta	Magnoliopsida	Phyllanthaceae	Phyllanthus niruri L.	Not Endemic	Unknown	Native	Herb	NA
Angiosperms	Plantae	Tracheophyta	Magnoliopsida	Phyllanthaceae	Phyllanthus orbiculatus Rich.	Not Endemic	Unknown	Native	Herb	NA
Angiosperms	Plantae	Tracheophyta	Magnoliopsida	Phyllanthaceae	Phyllanthus sellowianus (Klotzsch) Müll.Arg.	Not Endemic	Unknown	Native	Herb	NA
Angiosperms	Plantae	Tracheophyta	Magnoliopsida	Phyllanthaceae	Phyllanthus subemarginatus Müll.Arg.	Not Endemic	Unknown	Native	Sub-shrub	NA
Angiosperms	Plantae	Tracheophyta	Magnoliopsida	Phyllanthaceae	Savia sessiliflora (Sw.) Willd.	Not Endemic	Unknown	Native	Herb	NA
Angiosperms	Plantae	Tracheophyta	Magnoliopsida	Phytolaccaceae	Gallesia integrifolia (Spreng.) Harms	Not Endemic	Unknown	Native	Tree	NA
Angiosperms	Plantae	Tracheophyta	Magnoliopsida	Phytolaccaceae	Petiveria alliacea L.	Not Endemic	Unknown	Naturalized	Herb	Ceará State
Angiosperms	Plantae	Tracheophyta	Magnoliopsida	Phytolaccaceae	Rivina humilis L.	Not Endemic	Unknown	Naturalized	Herb	Paraíba and Pernambuco States
Angiosperms	Plantae	Tracheophyta	Magnoliopsida	Piperaceae	Peperomia alata Ruiz & Pav.	Not Endemic	Unknown	Native	Herb	NA
Angiosperms	Plantae	Tracheophyta	Magnoliopsida	Piperaceae	Peperomia tetraphylla (G.Forst.) Hook. & Arn.	Not Endemic	Unknown	Native	Herb	NA
Angiosperms	Plantae	Tracheophyta	Magnoliopsida	Piperaceae	Piper arboreum Aubl.	Not Endemic	Unknown	Native	Shrub	NA
Angiosperms	Plantae	Tracheophyta	Magnoliopsida	Piperaceae	Piper umbellatum L.	Not Endemic	Unknown	Native	Sub-shrub	NA
Angiosperms	Plantae	Tracheophyta	Magnoliopsida	Plantaginaceae	Anamaria heterophylla (Giul. & V.C.Souza) V.C.Souza	Endemic	Unknown	Native	Herb	NA
Angiosperms	Plantae	Tracheophyta	Magnoliopsida	Plantaginaceae	Angelonia arguta Benth.	Not Endemic	Unknown	Native	Herb	NA
Angiosperms	Plantae	Tracheophyta	Magnoliopsida	Plantaginaceae	Angelonia biflora Benth.	Endemic	Unknown	Native	Herb	NA
Angiosperms	Plantae	Tracheophyta	Magnoliopsida	Plantaginaceae	Angelonia campestris Nees & Mart.	Not Endemic	Unknown	Native	Herb	NA
Angiosperms	Plantae	Tracheophyta	Magnoliopsida	Plantaginaceae	Angelonia cornigera Hook.f.	Not Endemic	Unknown	Native	Herb	NA
Angiosperms	Plantae	Tracheophyta	Magnoliopsida	Plantaginaceae	Angelonia micrantha Benth.	Not Endemic	Unknown	Native	Herb	NA
Angiosperms	Plantae	Tracheophyta	Magnoliopsida	Plantaginaceae	Angelonia pubescens Benth.	Not Endemic	Unknown	Native	Herb	NA
Angiosperms	Plantae	Tracheophyta	Magnoliopsida	Plantaginaceae	Angelonia salicariifolia Bonpl.	Not Endemic	Unknown	Native	Herb	Ceará and Paraíba States
Angiosperms	Plantae	Tracheophyta	Magnoliopsida	Plantaginaceae	Bacopa aquatica Aubl.	Not Endemic	Unknown	Native	Herb	NA
Angiosperms	Plantae	Tracheophyta	Magnoliopsida	Plantaginaceae	Bacopa gratioloides (Cham.) Edwall	Not Endemic	Unknown	Native	Herb	NA
Angiosperms	Plantae	Tracheophyta	Magnoliopsida	Plantaginaceae	Bacopa monnieri (L.) Pennell	Not Endemic	Unknown	Native	Herb	Alagoas State
Angiosperms	Plantae	Tracheophyta	Magnoliopsida	Plantaginaceae	Callitriche deflexa A.Braun ex Hegelm.	Not Endemic	Unknown	Native	Herb	NA
Angiosperms	Plantae	Tracheophyta	Magnoliopsida	Plantaginaceae	Dizygostemon floribundus (Benth.) Radlk. ex Wettst.	Endemic	Unknown	Native	Herb	NA
Angiosperms	Plantae	Tracheophyta	Magnoliopsida	Plantaginaceae	Scoparia dulcis L.	Not Endemic	Unknown	Native	Herb	NA
Angiosperms	Plantae	Tracheophyta	Magnoliopsida	Plantaginaceae	Stemodia durantifolia (L.) Sw.	Not Endemic	Unknown	Native	Herb	NA
Angiosperms	Plantae	Tracheophyta	Magnoliopsida	Plantaginaceae	Stemodia foliosa Benth.	Not Endemic	Unknown	Native	Herb	NA
Angiosperms	Plantae	Tracheophyta	Magnoliopsida	Plantaginaceae	Stemodia maritima L.	Not Endemic	Unknown	Native	Herb	NA
Angiosperms	Plantae	Tracheophyta	Magnoliopsida	Plantaginaceae	Tetraulacium veroniciforme Turcz.	Not Endemic	Unknown	Native	Herb	NA
Angiosperms	Plantae	Tracheophyta	Magnoliopsida	Plumbaginaceae	Plumbago scandens L.	Not Endemic	Unknown	Native	Sub-shrub	NA
Angiosperms	Plantae	Tracheophyta	Magnoliopsida	Poaceae	Andropogon fastigiatus Sw.	Not Endemic	Unknown	Native	Herb	NA
Angiosperms	Plantae	Tracheophyta	Magnoliopsida	Poaceae	Andropogon gayanus Kunth	Not Endemic	Unknown	Cultivated	Herb	NA
Angiosperms	Plantae	Tracheophyta	Magnoliopsida	Poaceae	Anthephora hermaphrodita (L.) Kuntze	Not Endemic	Unknown	Native	Herb	NA
Angiosperms	Plantae	Tracheophyta	Magnoliopsida	Poaceae	Aristida adscensionis L.	Not Endemic	Unknown	Naturalized	Herb	NA
Angiosperms	Plantae	Tracheophyta	Magnoliopsida	Poaceae	Aristida setifolia Kunth	Not Endemic	Unknown	Native	Herb	NA
Angiosperms	Plantae	Tracheophyta	Magnoliopsida	Poaceae	Axonopus complanatus (Nees) Dedecca	Not Endemic	Unknown	Native	Herb	NA
Angiosperms	Plantae	Tracheophyta	Magnoliopsida	Poaceae	Bouteloua americana (L.) Scribn.	Not Endemic	Unknown	Native	Herb	NA
Angiosperms	Plantae	Tracheophyta	Magnoliopsida	Poaceae	Bouteloua aristidoides (Kunth) Griseb.	Not Endemic	Unknown	Native	Herb	NA
Angiosperms	Plantae	Tracheophyta	Magnoliopsida	Poaceae	Cenchrus ciliaris L.	Not Endemic	Unknown	Naturalized	Herb	NA
Angiosperms	Plantae	Tracheophyta	Magnoliopsida	Poaceae	Cenchrus echinatus L.	Not Endemic	Unknown	Native	Herb	NA
Angiosperms	Plantae	Tracheophyta	Magnoliopsida	Poaceae	Cenchrus polystachios (L.) Morrone	Not Endemic	Unknown	Native	Herb	NA
Angiosperms	Plantae	Tracheophyta	Magnoliopsida	Poaceae	Cenchrus purpureus (Schumach.) Morrone	Not Endemic	Unknown	Naturalized	Herb	NA
Angiosperms	Plantae	Tracheophyta	Magnoliopsida	Poaceae	Chloris barbata Sw.	Not Endemic	Unknown	Native	Herb	NA
Angiosperms	Plantae	Tracheophyta	Magnoliopsida	Poaceae	Chloris pycnothrix Trin.	Not Endemic	Unknown	Native	Herb	NA
Angiosperms	Plantae	Tracheophyta	Magnoliopsida	Poaceae	Chloris virgata Sw.	Not Endemic	Unknown	Native	Herb	NA
Angiosperms	Plantae	Tracheophyta	Magnoliopsida	Poaceae	Cynodon dactylon (L.) Pers.	Not Endemic	Unknown	Naturalized	Herb	NA
Angiosperms	Plantae	Tracheophyta	Magnoliopsida	Poaceae	Dactyloctenium aegyptium (L.) Willd.	Not Endemic	Unknown	Naturalized	Herb	NA
Angiosperms	Plantae	Tracheophyta	Magnoliopsida	Poaceae	Digitaria ciliaris (Retz.) Koeler	Not Endemic	Unknown	Naturalized	Herb	NA
Angiosperms	Plantae	Tracheophyta	Magnoliopsida	Poaceae	Digitaria insularis (L.) Fedde	Not Endemic	Unknown	Naturalized	Herb	NA
Angiosperms	Plantae	Tracheophyta	Magnoliopsida	Poaceae	Digitaria nuda Schumach.	Not Endemic	Unknown	Naturalized	Herb	NA
Angiosperms	Plantae	Tracheophyta	Magnoliopsida	Poaceae	Digitaria tenuis (Nees) Henrard	Not Endemic	Unknown	Native	Herb	Paraíba State
Angiosperms	Plantae	Tracheophyta	Magnoliopsida	Poaceae	Dinebra scabra (Nees) P.M. Peterson & N. Snow	Not Endemic	Unknown	Native	Herb	NA
Angiosperms	Plantae	Tracheophyta	Magnoliopsida	Poaceae	Diplachne fusca var. fascicularis (Lam.) P.M. Peterson & N. Snow	Not Endemic	Unknown	Native	Herb	NA
Angiosperms	Plantae	Tracheophyta	Magnoliopsida	Poaceae	Echinochloa colona (L.) Link	Not Endemic	Unknown	Naturalized	Herb	NA
Angiosperms	Plantae	Tracheophyta	Magnoliopsida	Poaceae	Echinochloa crus-pavonis (Kunth) Schult.	Not Endemic	Unknown	Naturalized	Herb	NA
Angiosperms	Plantae	Tracheophyta	Magnoliopsida	Poaceae	Echinochloa polystachya (Kunth) Hitchc.	Not Endemic	Unknown	Naturalized	Herb	NA
Angiosperms	Plantae	Tracheophyta	Magnoliopsida	Poaceae	Eleusine indica (L.) Gaertn.	Not Endemic	Unknown	Naturalized	Herb	NA
Angiosperms	Plantae	Tracheophyta	Magnoliopsida	Poaceae	Enteropogon mollis (Nees) Clayton	Not Endemic	Unknown	Native	Herb	NA
Angiosperms	Plantae	Tracheophyta	Magnoliopsida	Poaceae	Eragrostis cilianensis (All.) Vignolo ex Janch.	Not Endemic	Unknown	Naturalized	Herb	NA
Angiosperms	Plantae	Tracheophyta	Magnoliopsida	Poaceae	Eragrostis ciliaris (L.) R.Br.	Not Endemic	Unknown	Naturalized	Herb	NA
Angiosperms	Plantae	Tracheophyta	Magnoliopsida	Poaceae	Eragrostis hypnoides (Lam.) Britton, Sterns & Poggenb.	Not Endemic	Unknown	Native	Herb	Ceará and Paraíba States
Angiosperms	Plantae	Tracheophyta	Magnoliopsida	Poaceae	Eragrostis japonica (Thunb.) Trin.	Not Endemic	Unknown	Naturalized	Herb	NA
Angiosperms	Plantae	Tracheophyta	Magnoliopsida	Poaceae	Eragrostis maypurensis (Kunth) Steud.	Not Endemic	Unknown	Native	Herb	NA
Angiosperms	Plantae	Tracheophyta	Magnoliopsida	Poaceae	Eragrostis pilosa (L.) P.Beauv.	Not Endemic	Unknown	Naturalized	Herb	NA
Angiosperms	Plantae	Tracheophyta	Magnoliopsida	Poaceae	Eragrostis rufescens Schrad. ex Schult.	Not Endemic	Unknown	Native	Herb	NA
Angiosperms	Plantae	Tracheophyta	Magnoliopsida	Poaceae	Eragrostis tenella (L.) P.Beauv. ex Roem. & Schult.	Not Endemic	Unknown	Naturalized	Herb	NA
Angiosperms	Plantae	Tracheophyta	Magnoliopsida	Poaceae	Eragrostis vernix Boechat & Longhi-Wagner	Not Endemic	Unknown	Native	Herb	NA
Angiosperms	Plantae	Tracheophyta	Magnoliopsida	Poaceae	Heteropogon contortus (L.) P.Beauv. ex Roem. & Schult.	Not Endemic	Unknown	Native	Herb	NA
Angiosperms	Plantae	Tracheophyta	Magnoliopsida	Poaceae	Hildaea pallens (Sw.) C.Silva & R.P.Oliveira	Not Endemic	Unknown	Native	Herb	NA
Angiosperms	Plantae	Tracheophyta	Magnoliopsida	Poaceae	Hymenachne amplexicaulis (Rudge) Nees	Not Endemic	Unknown	Native	Herb	NA
Angiosperms	Plantae	Tracheophyta	Magnoliopsida	Poaceae	Hyparrhenia rufa (Nees) Stapf	Not Endemic	Unknown	Naturalized	Herb	NA
Angiosperms	Plantae	Tracheophyta	Magnoliopsida	Poaceae	Ichnanthus calvescens (Nees ex Trin.) Döll	Not Endemic	Unknown	Native	Herb	NA
Angiosperms	Plantae	Tracheophyta	Magnoliopsida	Poaceae	Ichnanthus dasycoleus Tutin	Not Endemic	Unknown	Native	Herb	NA
Angiosperms	Plantae	Tracheophyta	Magnoliopsida	Poaceae	Ichnanthus nemoralis (Schrad. ex Schult.) Hitchc. & Chase	Not Endemic	Unknown	Native	Herb	NA
Angiosperms	Plantae	Tracheophyta	Magnoliopsida	Poaceae	Leersia hexandra Sw.	Not Endemic	Unknown	Native	Herb	NA
Angiosperms	Plantae	Tracheophyta	Magnoliopsida	Poaceae	Leptochloa virgata (L.) P.Beauv.	Not Endemic	Unknown	Native	Herb	NA
Angiosperms	Plantae	Tracheophyta	Magnoliopsida	Poaceae	Luziola peruviana Juss. ex J.F.Gmel.	Not Endemic	Unknown	Native	Herb	NA
Angiosperms	Plantae	Tracheophyta	Magnoliopsida	Poaceae	Megathyrsus maximus (Jacq.) B.K.Simon & S.W.L.Jacobs	Not Endemic	Unknown	Naturalized	Herb	NA
Angiosperms	Plantae	Tracheophyta	Magnoliopsida	Poaceae	Melinis minutiflora P.Beauv.	Not Endemic	Unknown	Naturalized	Herb	NA
Angiosperms	Plantae	Tracheophyta	Magnoliopsida	Poaceae	Melinis repens (Willd.) Zizka	Not Endemic	Unknown	Naturalized	Herb	NA
Angiosperms	Plantae	Tracheophyta	Magnoliopsida	Poaceae	Mesosetum rottboellioides (Kunth) Hitchc.	Not Endemic	Unknown	Native	Herb	NA
Angiosperms	Plantae	Tracheophyta	Magnoliopsida	Poaceae	Neesiochloa barbata (Nees) Pilg.	Endemic	Unknown	Native	Herb	NA
Angiosperms	Plantae	Tracheophyta	Magnoliopsida	Poaceae	Oryza sativa L.	Not Endemic	Unknown	Cultivated	Herb	NA
Angiosperms	Plantae	Tracheophyta	Magnoliopsida	Poaceae	Panicum aquaticum Poir.	Not Endemic	Unknown	Native	Herb	NA
Angiosperms	Plantae	Tracheophyta	Magnoliopsida	Poaceae	Panicum capillare L.	Not Endemic	Unknown	Naturalized	Herb	Rio Grande do Norte State
Angiosperms	Plantae	Tracheophyta	Magnoliopsida	Poaceae	Panicum trichoides Sw.	Not Endemic	Unknown	Native	Herb	NA
Angiosperms	Plantae	Tracheophyta	Magnoliopsida	Poaceae	Panicum venezuelae Hack.	Not Endemic	Unknown	Native	Herb	NA
Angiosperms	Plantae	Tracheophyta	Magnoliopsida	Poaceae	Pappophorum pappiferum (Lam.) Kuntze	Not Endemic	Unknown	Native	Herb	NA
Angiosperms	Plantae	Tracheophyta	Magnoliopsida	Poaceae	Paspalidium geminatum (Forssk.) Stapf	Not Endemic	Unknown	Naturalized	Herb	NA
Angiosperms	Plantae	Tracheophyta	Magnoliopsida	Poaceae	Paspalum arenarium Schrad.	Not Endemic	Unknown	Native	Herb	NA
Angiosperms	Plantae	Tracheophyta	Magnoliopsida	Poaceae	Paspalum clavuliferum C.Wright	Not Endemic	Unknown	Native	Herb	NA
Angiosperms	Plantae	Tracheophyta	Magnoliopsida	Poaceae	Paspalum convexum Humb. & Bonpl. ex Flüggé	Not Endemic	Unknown	Native	Herb	NA
Angiosperms	Plantae	Tracheophyta	Magnoliopsida	Poaceae	Paspalum fimbriatum Kunth	Not Endemic	Unknown	Native	Herb	NA
Angiosperms	Plantae	Tracheophyta	Magnoliopsida	Poaceae	Paspalum ligulare Nees	Not Endemic	Unknown	Native	Herb	NA
Angiosperms	Plantae	Tracheophyta	Magnoliopsida	Poaceae	Paspalum melanospermum Desv. ex Poir.	Not Endemic	Unknown	Native	Herb	NA
Angiosperms	Plantae	Tracheophyta	Magnoliopsida	Poaceae	Paspalum millegrana Schrad. ex Schult.	Not Endemic	Unknown	Native	Herb	NA
Angiosperms	Plantae	Tracheophyta	Magnoliopsida	Poaceae	Paspalum repens P.J.Bergius	Not Endemic	Unknown	Native	Herb	NA
Angiosperms	Plantae	Tracheophyta	Magnoliopsida	Poaceae	Paspalum scutatum Nees ex Trin.	Endemic	Unknown	Native	Herb	NA
Angiosperms	Plantae	Tracheophyta	Magnoliopsida	Poaceae	Raddia angustifolia Soderstr. & Zuloaga	Not Endemic	Critically Endangered (CR)	Native	Herb	Pernambuco State and New Occurence for the CPD
Angiosperms	Plantae	Tracheophyta	Magnoliopsida	Poaceae	Sacciolepis vilvoides (Trin.) Chase	Not Endemic	Unknown	Native	Herb	NA
Angiosperms	Plantae	Tracheophyta	Magnoliopsida	Poaceae	Setaria parviflora (Poir.) Kerguélen	Not Endemic	Unknown	Native	Herb	Ceará State
Angiosperms	Plantae	Tracheophyta	Magnoliopsida	Poaceae	Setaria scabrifolia (Nees) Kunth	Not Endemic	Unknown	Native	Herb	NA
Angiosperms	Plantae	Tracheophyta	Magnoliopsida	Poaceae	Setaria vulpiseta (Lam.) Roem. & Schult.	Not Endemic	Unknown	Native	Herb	NA
Angiosperms	Plantae	Tracheophyta	Magnoliopsida	Poaceae	Sorghum bicolor (L.) Moench	Not Endemic	Unknown	Naturalized	Herb	NA
Angiosperms	Plantae	Tracheophyta	Magnoliopsida	Poaceae	Sorghum halepense (L.) Pers.	Not Endemic	Unknown	Naturalized	Herb	NA
Angiosperms	Plantae	Tracheophyta	Magnoliopsida	Poaceae	Sporobolus indicus (L.) R.Br.	Not Endemic	Unknown	Native	Herb	NA
Angiosperms	Plantae	Tracheophyta	Magnoliopsida	Poaceae	Sporobolus jacquemontii Kunth	Not Endemic	Unknown	Native	Herb	Pernambuco State and New Occurence for the CPD
Angiosperms	Plantae	Tracheophyta	Magnoliopsida	Poaceae	Sporobolus monandrus Roseng., B.R.Arrill. & Izag.	Not Endemic	Unknown	Native	Herb	NA
Angiosperms	Plantae	Tracheophyta	Magnoliopsida	Poaceae	Sporobolus pyramidatus (Lam.) Hitchc.	Not Endemic	Unknown	Native	Herb	NA
Angiosperms	Plantae	Tracheophyta	Magnoliopsida	Poaceae	Streptostachys asperifolia Desv.	Not Endemic	Unknown	Native	Herb	NA
Angiosperms	Plantae	Tracheophyta	Magnoliopsida	Poaceae	Taquara micrantha (Kunth) I.L.C.Oliveira & R.P.Oliveira	Not Endemic	Unknown	Native	Herb	NA
Angiosperms	Plantae	Tracheophyta	Magnoliopsida	Poaceae	Tragus berteronianus Schult.	Not Endemic	Unknown	Native	Herb	NA
Angiosperms	Plantae	Tracheophyta	Magnoliopsida	Poaceae	Tripogon spicatus (Nees) Ekman	Not Endemic	Unknown	Native	Herb	NA
Angiosperms	Plantae	Tracheophyta	Magnoliopsida	Poaceae	Urochloa arrecta (Hack. ex T.Durand & Schinz) Morrone & Zuloaga	Not Endemic	Unknown	Naturalized	Herb	NA
Angiosperms	Plantae	Tracheophyta	Magnoliopsida	Poaceae	Urochloa decumbens (Stapf) R.D.Webster	Not Endemic	Unknown	Naturalized	Herb	NA
Angiosperms	Plantae	Tracheophyta	Magnoliopsida	Poaceae	Urochloa fusca (Sw.) B.F.Hansen & Wunderlin	Not Endemic	Unknown	Naturalized	Herb	NA
Angiosperms	Plantae	Tracheophyta	Magnoliopsida	Poaceae	Urochloa mollis (Sw.) Morrone & Zuloaga	Not Endemic	Unknown	Naturalized	Herb	NA
Angiosperms	Plantae	Tracheophyta	Magnoliopsida	Poaceae	Urochloa mosambicensis (Hack.) Dandy	Not Endemic	Unknown	Naturalized	Herb	NA
Angiosperms	Plantae	Tracheophyta	Magnoliopsida	Poaceae	Urochloa trichopus (Hochst.) Stapf	Not Endemic	Unknown	Cultivated	Herb	NA
Angiosperms	Plantae	Tracheophyta	Magnoliopsida	Podostemaceae	Ceratolacis pedunculatum C.T.Philbrick, Novelo & Irgang	Not Endemic	Unknown	Native	Herb	NA
Angiosperms	Plantae	Tracheophyta	Magnoliopsida	Podostemaceae	Tristicha trifaria (Bory ex Willd.) Spreng.	Not Endemic	Unknown	Native	Herb	NA
Angiosperms	Plantae	Tracheophyta	Magnoliopsida	Polygalaceae	Acanthocladus dichromus (Steud.) J.F.B.Pastore	Not Endemic	Unknown	Native	Tree	NA
Angiosperms	Plantae	Tracheophyta	Magnoliopsida	Polygalaceae	Asemeia martiana (A.W.Benn.) J.F.B.Pastore & J.R.Abbott	Not Endemic	Unknown	Native	Herb	NA
Angiosperms	Plantae	Tracheophyta	Magnoliopsida	Polygalaceae	Asemeia ovata (Poir.) J.F.B.Pastore & J.R.Abbott	Not Endemic	Unknown	Native	Herb	NA
Angiosperms	Plantae	Tracheophyta	Magnoliopsida	Polygalaceae	Asemeia violacea (Aubl.) J.F.B.Pastore & J.R.Abbott	Not Endemic	Unknown	Native	Herb	NA
Angiosperms	Plantae	Tracheophyta	Magnoliopsida	Polygalaceae	Bredemeyera brevifolia (Benth.) Klotzsch ex A.W.Benn.	Not Endemic	Unknown	Native	Shrub	NA
Angiosperms	Plantae	Tracheophyta	Magnoliopsida	Polygalaceae	Bredemeyera floribunda Willd.	Not Endemic	Unknown	Native	Shrub	NA
Angiosperms	Plantae	Tracheophyta	Magnoliopsida	Polygalaceae	Caamembeca insignis (Chodat) J.F.B.Pastore	Not Endemic	Unknown	Native	Herb	Pernambuco State
Angiosperms	Plantae	Tracheophyta	Magnoliopsida	Polygalaceae	Caamembeca spectabilis (DC.) J.F.B.Pastore	Not Endemic	Unknown	Native	Shrub	NA
Angiosperms	Plantae	Tracheophyta	Magnoliopsida	Polygalaceae	Monnina insignis A.W.Benn.	Endemic	Unknown	Native	Herb	NA
Angiosperms	Plantae	Tracheophyta	Magnoliopsida	Polygalaceae	Securidaca diversifolia (L.) S.F.Blake	Not Endemic	Unknown	Native	Vine/twiner/climber	NA
Angiosperms	Plantae	Tracheophyta	Magnoliopsida	Polygalaceae	Senega boliviensis (A.W.Benn.) J.F.B.Pastore	Endemic	Unknown	Native	Herb	NA
Angiosperms	Plantae	Tracheophyta	Magnoliopsida	Polygalaceae	Senega glochidata (Kunth) J.F.B.Pastore	Not Endemic	Unknown	Native	Herb	NA
Angiosperms	Plantae	Tracheophyta	Magnoliopsida	Polygalaceae	Senega paniculata (L.) J.F.B.Pastore & J.R.Abbott	Not Endemic	Unknown	Native	Herb	NA
Angiosperms	Plantae	Tracheophyta	Magnoliopsida	Polygalaceae	Senega trichosperma (Jacq.) J.F.B.Pastore	Not Endemic	Unknown	Native	Herb	NA
Angiosperms	Plantae	Tracheophyta	Magnoliopsida	Polygonaceae	Antigonon leptopus Hook. & Arn.	Not Endemic	Unknown	Cultivated	Vine/twiner/climber	NA
Angiosperms	Plantae	Tracheophyta	Magnoliopsida	Polygonaceae	Coccoloba mollis Casar.	Not Endemic	Unknown	Native	Tree	NA
Angiosperms	Plantae	Tracheophyta	Magnoliopsida	Polygonaceae	Coccoloba obtusifolia Jacq.	Not Endemic	Unknown	Native	Shrub	NA
Angiosperms	Plantae	Tracheophyta	Magnoliopsida	Polygonaceae	Polygonum acuminatum Kunth	Not Endemic	Unknown	Native	Herb	Paraíba State
Angiosperms	Plantae	Tracheophyta	Magnoliopsida	Polygonaceae	Polygonum ferrugineum Wedd.	Not Endemic	Unknown	Native	Herb	NA
Angiosperms	Plantae	Tracheophyta	Magnoliopsida	Polygonaceae	Polygonum hispidum Kunth	Not Endemic	Unknown	Native	Herb	NA
Angiosperms	Plantae	Tracheophyta	Magnoliopsida	Polygonaceae	Ruprechtia laxiflora Meisn.	Not Endemic	Unknown	Native	Tree	NA
Angiosperms	Plantae	Tracheophyta	Magnoliopsida	Polygonaceae	Triplaris gardneriana Wedd.	Not Endemic	Unknown	Native	Tree	NA
Angiosperms	Plantae	Tracheophyta	Magnoliopsida	Pontederiaceae	Eichhornia azurea (Sw.) Kunth	Not Endemic	Unknown	Native	Herb	NA
Angiosperms	Plantae	Tracheophyta	Magnoliopsida	Pontederiaceae	Eichhornia crassipes (Mart.) Solms	Not Endemic	Unknown	Native	Herb	NA
Angiosperms	Plantae	Tracheophyta	Magnoliopsida	Pontederiaceae	Eichhornia paniculata (Spreng.) Solms	Not Endemic	Unknown	Native	Herb	NA
Angiosperms	Plantae	Tracheophyta	Magnoliopsida	Pontederiaceae	Heteranthera oblongifolia Mart. ex Roem. & Schult.	Not Endemic	Unknown	Native	Herb	NA
Angiosperms	Plantae	Tracheophyta	Magnoliopsida	Pontederiaceae	Heteranthera rotundifolia (Kunth) Griseb.	Not Endemic	Unknown	Native	Herb	NA
Angiosperms	Plantae	Tracheophyta	Magnoliopsida	Pontederiaceae	Heteranthera seubertiana Solms	Not Endemic	Unknown	Native	Herb	NA
Angiosperms	Plantae	Tracheophyta	Magnoliopsida	Pontederiaceae	Hydrothrix gardneri Hook.f.	Endemic	Unknown	Native	Herb	NA
Angiosperms	Plantae	Tracheophyta	Magnoliopsida	Pontederiaceae	Pontederia cordata L.	Not Endemic	Unknown	Native	Herb	NA
Angiosperms	Plantae	Tracheophyta	Magnoliopsida	Portulacaceae	Portulaca elatior Mart.	Not Endemic	Unknown	Native	Herb	NA
Angiosperms	Plantae	Tracheophyta	Magnoliopsida	Portulacaceae	Portulaca giuliettiae T.Vieira & A.A.Coelho	Not Endemic	Unknown	Native	Herb	NA
Angiosperms	Plantae	Tracheophyta	Magnoliopsida	Portulacaceae	Portulaca grandiflora Hook.	Not Endemic	Unknown	Native	Herb	Pernambuco State
Angiosperms	Plantae	Tracheophyta	Magnoliopsida	Portulacaceae	Portulaca halimoides L.	Not Endemic	Unknown	Native	Herb	NA
Angiosperms	Plantae	Tracheophyta	Magnoliopsida	Portulacaceae	Portulaca hirsutissima Cambess.	Not Endemic	Unknown	Native	Herb	Pernambuco State
Angiosperms	Plantae	Tracheophyta	Magnoliopsida	Portulacaceae	Portulaca mucronata Link	Not Endemic	Unknown	Native	Herb	NA
Angiosperms	Plantae	Tracheophyta	Magnoliopsida	Portulacaceae	Portulaca oleracea L.	Not Endemic	Unknown	Naturalized	Herb	NA
Angiosperms	Plantae	Tracheophyta	Magnoliopsida	Portulacaceae	Portulaca umbraticola Kunth	Not Endemic	Unknown	Native	Herb	NA
Angiosperms	Plantae	Tracheophyta	Magnoliopsida	Potamogetonaceae	Potamogeton pusillus L.	Not Endemic	Unknown	Native	Herb	NA
Angiosperms	Plantae	Tracheophyta	Magnoliopsida	Primulaceae	Myrsine guianensis (Aubl.) Kuntze	Not Endemic	Unknown	Native	Shrub	NA
Angiosperms	Plantae	Tracheophyta	Magnoliopsida	Proteaceae	Roupala montana Aubl.	Not Endemic	Unknown	Native	Shrub	NA
Angiosperms	Plantae	Tracheophyta	Magnoliopsida	Rhamnaceae	Alvimiantha tricamerata Grey-Wilson	Endemic	Unknown	Native	Vine/twiner/climber	Ceará State
Angiosperms	Plantae	Tracheophyta	Magnoliopsida	Rhamnaceae	Colubrina cordifolia Reissek	Endemic	Unknown	Native	Shrub	NA
Angiosperms	Plantae	Tracheophyta	Magnoliopsida	Rhamnaceae	Crumenaria decumbens Mart.	Not Endemic	Unknown	Native	Herb	NA
Angiosperms	Plantae	Tracheophyta	Magnoliopsida	Rhamnaceae	Gouania colurnifolia Reissek	Not Endemic	Unknown	Native	Vine/twiner/climber	NA
Angiosperms	Plantae	Tracheophyta	Magnoliopsida	Rhamnaceae	Gouania velutina Reissek	Not Endemic	Unknown	Native	Vine/twiner/climber	Pernambuco and Rio Grande do Norte States
Angiosperms	Plantae	Tracheophyta	Magnoliopsida	Rhamnaceae	Rhamnidium molle Reissek	Endemic	Unknown	Native	Tree	NA
Angiosperms	Plantae	Tracheophyta	Magnoliopsida	Rhamnaceae	Sarcomphalus joazeiro (Mart.)Hauenschild	Not Endemic	Unknown	Native	Tree	NA
Angiosperms	Plantae	Tracheophyta	Magnoliopsida	Rubiaceae	Borreria brownii (Rusby) Standl.	Not Endemic	Unknown	Native	Herb	NA
Angiosperms	Plantae	Tracheophyta	Magnoliopsida	Rubiaceae	Borreria diacrodonta L.M. Miguel & E.L. Cabral	Not Endemic	Unknown	Native	Herb	NA
Angiosperms	Plantae	Tracheophyta	Magnoliopsida	Rubiaceae	Borreria scabiosoides Cham. & Schltdl.	Not Endemic	Unknown	Native	Herb	Rio Grande do Norte State
Angiosperms	Plantae	Tracheophyta	Magnoliopsida	Rubiaceae	Borreria spinosa Cham. & Schltdl.	Not Endemic	Unknown	Native	Herb	NA
Angiosperms	Plantae	Tracheophyta	Magnoliopsida	Rubiaceae	Borreria verticillata (L.) G.Mey.	Not Endemic	Unknown	Native	Sub-shrub	NA
Angiosperms	Plantae	Tracheophyta	Magnoliopsida	Rubiaceae	Chiococca alba (L.) Hitchc.	Not Endemic	Unknown	Native	Shrub	NA
Angiosperms	Plantae	Tracheophyta	Magnoliopsida	Rubiaceae	Chomelia obtusa Cham. & Schltdl.	Not Endemic	Unknown	Native	Shrub	NA
Angiosperms	Plantae	Tracheophyta	Magnoliopsida	Rubiaceae	Coccocypselum guianense (Aubl.) K.Schum.	Not Endemic	Unknown	Native	Herb	Ceará State and New Occurence for the CPD
Angiosperms	Plantae	Tracheophyta	Magnoliopsida	Rubiaceae	Coccocypselum lanceolatum (Ruiz & Pav.) Pers.	Not Endemic	Unknown	Native	Herb	NA
Angiosperms	Plantae	Tracheophyta	Magnoliopsida	Rubiaceae	Cordiera concolor (Cham.) Kuntze	Not Endemic	Unknown	Native	Shrub	Alagoas and Ceará States
Angiosperms	Plantae	Tracheophyta	Magnoliopsida	Rubiaceae	Cordiera elliptica (Cham.) Kuntze	Not Endemic	Unknown	Native	Shrub	Ceará State
Angiosperms	Plantae	Tracheophyta	Magnoliopsida	Rubiaceae	Cordiera myrciifolia (K.Schum.) C.H.Perss. & Delprete	Not Endemic	Unknown	Native	Shrub	NA
Angiosperms	Plantae	Tracheophyta	Magnoliopsida	Rubiaceae	Cordiera rigida (K.Schum.) Kuntze	Not Endemic	Unknown	Native	Shrub	Ceará and Paraíba States
Angiosperms	Plantae	Tracheophyta	Magnoliopsida	Rubiaceae	Cordiera sessilis (Vell.) Kuntze	Not Endemic	Unknown	Native	Shrub	Ceará and Pernambuco States
Angiosperms	Plantae	Tracheophyta	Magnoliopsida	Rubiaceae	Coutarea hexandra (Jacq.) K.Schum.	Not Endemic	Unknown	Native	Shrub	NA
Angiosperms	Plantae	Tracheophyta	Magnoliopsida	Rubiaceae	Emmeorhiza umbellata (Spreng.) K.Schum.	Not Endemic	Unknown	Native	Vine/twiner/climber	NA
Angiosperms	Plantae	Tracheophyta	Magnoliopsida	Rubiaceae	Eumachia depauperata (Müll. Arg.) M.R. Barbosa & M.S.Pereira	Not Endemic	Unknown	Native	Shrub	Alagoas State
Angiosperms	Plantae	Tracheophyta	Magnoliopsida	Rubiaceae	Faramea nitida Benth.	Not Endemic	Unknown	Native	Shrub	NA
Angiosperms	Plantae	Tracheophyta	Magnoliopsida	Rubiaceae	Genipa americana L.	Not Endemic	Unknown	Native	Shrub	NA
Angiosperms	Plantae	Tracheophyta	Magnoliopsida	Rubiaceae	Guettarda angelica Mart. ex Müll.Arg.	Endemic	Unknown	Native	Shrub	NA
Angiosperms	Plantae	Tracheophyta	Magnoliopsida	Rubiaceae	Guettarda sericea Müll.Arg.	Endemic	Unknown	Native	Shrub	NA
Angiosperms	Plantae	Tracheophyta	Magnoliopsida	Rubiaceae	Guettarda viburnoides Cham. & Schltdl.	Not Endemic	Unknown	Native	Shrub	NA
Angiosperms	Plantae	Tracheophyta	Magnoliopsida	Rubiaceae	Hexasepalum apiculatum (Willd.) Delprete & J.H. Kirkbr.	Not Endemic	Unknown	Native	Herb	NA
Angiosperms	Plantae	Tracheophyta	Magnoliopsida	Rubiaceae	Hexasepalum gardneri (K. Schum.) J.H. Kirkbr. & Delprete	Endemic	Unknown	Native	Sub-shrub	NA
Angiosperms	Plantae	Tracheophyta	Magnoliopsida	Rubiaceae	Hexasepalum radula (Willd.) Delprete & J.H. Kirkbr.	Not Endemic	Unknown	Native	Sub-shrub	Ceará State
Angiosperms	Plantae	Tracheophyta	Magnoliopsida	Rubiaceae	Hexasepalum teres (Walter) J.H. Kirkbr.	Not Endemic	Unknown	Native	Herb	NA
Angiosperms	Plantae	Tracheophyta	Magnoliopsida	Rubiaceae	Leptoscela ruellioides Hook.f.	Not Endemic	Unknown	Native	Sub-shrub	Ceará State
Angiosperms	Plantae	Tracheophyta	Magnoliopsida	Rubiaceae	Machaonia acuminata Bonpl.	Not Endemic	Unknown	Native	Shrub	NA
Angiosperms	Plantae	Tracheophyta	Magnoliopsida	Rubiaceae	Manettia cordifolia Mart.	Not Endemic	Unknown	Native	Vine/twiner/climber	NA
Angiosperms	Plantae	Tracheophyta	Magnoliopsida	Rubiaceae	Mitracarpus baturitensis Sucre	Not Endemic	Unknown	Native	Herb	NA
Angiosperms	Plantae	Tracheophyta	Magnoliopsida	Rubiaceae	Mitracarpus frigidus (Willd. ex Roem. & Schult.) K.Schum.	Not Endemic	Unknown	Native	Sub-shrub	NA
Angiosperms	Plantae	Tracheophyta	Magnoliopsida	Rubiaceae	Mitracarpus hirtus (L.) DC.	Not Endemic	Unknown	Native	Herb	NA
Angiosperms	Plantae	Tracheophyta	Magnoliopsida	Rubiaceae	Mitracarpus longicalyx E.B.Souza & M.F.Sales	Endemic	Unknown	Native	Herb	Paraíba State
Angiosperms	Plantae	Tracheophyta	Magnoliopsida	Rubiaceae	Mitracarpus strigosus (Thunb.) P.L.R. Moraes, De Smedt & Hjertson	Not Endemic	Unknown	Native	Herb	NA
Angiosperms	Plantae	Tracheophyta	Magnoliopsida	Rubiaceae	Oldenlandia tenuis K.Schum.	Not Endemic	Unknown	Native	Herb	NA
Angiosperms	Plantae	Tracheophyta	Magnoliopsida	Rubiaceae	Palicourea bracteocardia (DC.) Delprete & J.H.Kirkbr.	Not Endemic	Unknown	Native	Shrub	NA
Angiosperms	Plantae	Tracheophyta	Magnoliopsida	Rubiaceae	Palicourea colorata (Willd. ex Roem. & Schult.) Delprete & J.H.Kirkbr.	Not Endemic	Unknown	Native	Shrub	NA
Angiosperms	Plantae	Tracheophyta	Magnoliopsida	Rubiaceae	Palicourea hoffmannseggiana (Schult.) Borhidi	Not Endemic	Unknown	Native	Shrub	NA
Angiosperms	Plantae	Tracheophyta	Magnoliopsida	Rubiaceae	Randia armata (Sw.) DC.	Not Endemic	Unknown	Native	Shrub	NA
Angiosperms	Plantae	Tracheophyta	Magnoliopsida	Rubiaceae	Randia calycina Cham.	Not Endemic	Unknown	Native	Shrub	Pernambuco State
Angiosperms	Plantae	Tracheophyta	Magnoliopsida	Rubiaceae	Richardia grandiflora (Cham. & Schltdl.) Steud.	Not Endemic	Unknown	Native	Herb	NA
Angiosperms	Plantae	Tracheophyta	Magnoliopsida	Rubiaceae	Richardia scabra L.	Not Endemic	Unknown	Native	Herb	NA
Angiosperms	Plantae	Tracheophyta	Magnoliopsida	Rubiaceae	Spermacoce confusa Rendle	Not Endemic	Unknown	Native	Herb	NA
Angiosperms	Plantae	Tracheophyta	Magnoliopsida	Rubiaceae	Spermacoce tenuior L.	Not Endemic	Unknown	Native	Herb	NA
Angiosperms	Plantae	Tracheophyta	Magnoliopsida	Rubiaceae	Staelia virgata (Link ex Roem. & Schult.) K.Schum.	Not Endemic	Unknown	Native	Herb	NA
Angiosperms	Plantae	Tracheophyta	Magnoliopsida	Rubiaceae	Tocoyena formosa (Cham. & Schltdl.) K.Schum.	Not Endemic	Unknown	Native	Shrub	NA
Angiosperms	Plantae	Tracheophyta	Magnoliopsida	Rubiaceae	Tocoyena sellowiana (Cham. & Schltdl.) K.Schum.	Not Endemic	Unknown	Native	Shrub	NA
Angiosperms	Plantae	Tracheophyta	Magnoliopsida	Rutaceae	Balfourodendron molle (Miq.) Pirani	Endemic	Unknown	Native	Tree	NA
Angiosperms	Plantae	Tracheophyta	Magnoliopsida	Rutaceae	Citrus x limon (L.) Osbeck	Not Endemic	Unknown	Cultivated	Tree	NA
Angiosperms	Plantae	Tracheophyta	Magnoliopsida	Rutaceae	Esenbeckia febrifuga (A.St.-Hil.) A. Juss. ex Mart.	Not Endemic	Unknown	Native	Tree	NA
Angiosperms	Plantae	Tracheophyta	Magnoliopsida	Rutaceae	Murraya paniculata (L.) Jack	Not Endemic	Unknown	Cultivated	Tree	NA
Angiosperms	Plantae	Tracheophyta	Magnoliopsida	Rutaceae	Pilocarpus spicatus A.St.-Hil.	Not Endemic	Unknown	Native	Shrub	Rio Grande do Norte State
Angiosperms	Plantae	Tracheophyta	Magnoliopsida	Rutaceae	Sigmatanthus trifoliatus Huber ex Emmerich	Not Endemic	Unknown	Native	Shrub	NA
Angiosperms	Plantae	Tracheophyta	Magnoliopsida	Rutaceae	Zanthoxylum fagara (L.) Sarg.	Not Endemic	Unknown	Native	Tree	NA
Angiosperms	Plantae	Tracheophyta	Magnoliopsida	Rutaceae	Zanthoxylum gardneri Engl.	Not Endemic	Unknown	Native	Tree	NA
Angiosperms	Plantae	Tracheophyta	Magnoliopsida	Rutaceae	Zanthoxylum hamadryadicum Pirani	Endemic	Unknown	Native	Shrub	NA
Angiosperms	Plantae	Tracheophyta	Magnoliopsida	Rutaceae	Zanthoxylum petiolare A.St.-Hil. & Tul.	Not Endemic	Unknown	Native	Tree	NA
Angiosperms	Plantae	Tracheophyta	Magnoliopsida	Rutaceae	Zanthoxylum rhoifolium Lam.	Not Endemic	Unknown	Native	Tree	NA
Angiosperms	Plantae	Tracheophyta	Magnoliopsida	Rutaceae	Zanthoxylum stelligerum Turcz.	Not Endemic	Unknown	Native	Tree	NA
Angiosperms	Plantae	Tracheophyta	Magnoliopsida	Rutaceae	Zanthoxylum syncarpum Tul.	Endemic	Unknown	Native	Tree	NA
Angiosperms	Plantae	Tracheophyta	Magnoliopsida	Salicaceae	Casearia arborea (Rich.) Urb.	Not Endemic	Unknown	Native	Shrub	NA
Angiosperms	Plantae	Tracheophyta	Magnoliopsida	Salicaceae	Casearia grandiflora Cambess.	Not Endemic	Unknown	Native	Shrub	NA
Angiosperms	Plantae	Tracheophyta	Magnoliopsida	Salicaceae	Casearia sylvestris Sw.	Not Endemic	Unknown	Native	Shrub	NA
Angiosperms	Plantae	Tracheophyta	Magnoliopsida	Salicaceae	Laetia americana L.	Not Endemic	Unknown	Native	Shrub	Ceará and Pernambuco States
Angiosperms	Plantae	Tracheophyta	Magnoliopsida	Salicaceae	Prockia crucis P.Browne ex L.	Not Endemic	Unknown	Native	Shrub	NA
Angiosperms	Plantae	Tracheophyta	Magnoliopsida	Salicaceae	Xylosma ciliatifolia (Clos) Eichler	Not Endemic	Unknown	Native	Shrub	Paraíba State
Angiosperms	Plantae	Tracheophyta	Magnoliopsida	Salicaceae	Xylosma prockia (Turcz.) Turcz.	Not Endemic	Unknown	Native	Shrub	NA
Angiosperms	Plantae	Tracheophyta	Magnoliopsida	Santalaceae	Phoradendron bathyoryctum Eichler	Not Endemic	Unknown	Native	Herb	NA
Angiosperms	Plantae	Tracheophyta	Magnoliopsida	Santalaceae	Phoradendron mucronatum (DC.) Krug & Urb.	Not Endemic	Unknown	Native	Herb	NA
Angiosperms	Plantae	Tracheophyta	Magnoliopsida	Santalaceae	Phoradendron perrottetii (DC.) Eichler	Not Endemic	Unknown	Native	Herb	Ceará State
Angiosperms	Plantae	Tracheophyta	Magnoliopsida	Santalaceae	Phoradendron quadrangulare (Kunth) Griseb.	Not Endemic	Unknown	Native	Herb	NA
Angiosperms	Plantae	Tracheophyta	Magnoliopsida	Santalaceae	Phoradendron tunaeforme (DC.) Eichler	Not Endemic	Unknown	Native	Herb	NA
Angiosperms	Plantae	Tracheophyta	Magnoliopsida	Sapindaceae	Allophylus quercifolius (Mart.) Radlk.	Not Endemic	Unknown	Native	Shrub	NA
Angiosperms	Plantae	Tracheophyta	Magnoliopsida	Sapindaceae	Averrhoidium gardnerianum Baill.	Not Endemic	Unknown	Native	Shrub	NA
Angiosperms	Plantae	Tracheophyta	Magnoliopsida	Sapindaceae	Cardiospermum corindum L.	Not Endemic	Unknown	Native	Vine/twiner/climber	NA
Angiosperms	Plantae	Tracheophyta	Magnoliopsida	Sapindaceae	Cupania impressinervia Acev.-Rodr.	Not Endemic	Unknown	Native	Tree	NA
Angiosperms	Plantae	Tracheophyta	Magnoliopsida	Sapindaceae	Dodonaea viscosa Jacq.	Not Endemic	Unknown	Native	Shrub	NA
Angiosperms	Plantae	Tracheophyta	Magnoliopsida	Sapindaceae	Magonia pubescens A.St.-Hil.	Not Endemic	Unknown	Native	Tree	Pernambuco State
Angiosperms	Plantae	Tracheophyta	Magnoliopsida	Sapindaceae	Matayba guianensis Aubl.	Not Endemic	Unknown	Native	Shrub	NA
Angiosperms	Plantae	Tracheophyta	Magnoliopsida	Sapindaceae	Paullinia pinnata L.	Not Endemic	Unknown	Native	Vine/twiner/climber	NA
Angiosperms	Plantae	Tracheophyta	Magnoliopsida	Sapindaceae	Paullinia trigonia Vell.	Not Endemic	Unknown	Native	Vine/twiner/climber	NA
Angiosperms	Plantae	Tracheophyta	Magnoliopsida	Sapindaceae	Sapindus saponaria L.	Not Endemic	Unknown	Native	Tree	NA
Angiosperms	Plantae	Tracheophyta	Magnoliopsida	Sapindaceae	Serjania glabrata Kunth	Not Endemic	Unknown	Native	Vine/twiner/climber	NA
Angiosperms	Plantae	Tracheophyta	Magnoliopsida	Sapindaceae	Serjania hebecarpa Benth.	Not Endemic	Unknown	Native	Vine/twiner/climber	NA
Angiosperms	Plantae	Tracheophyta	Magnoliopsida	Sapindaceae	Serjania lethalis A.St.-Hil.	Not Endemic	Unknown	Native	Vine/twiner/climber	NA
Angiosperms	Plantae	Tracheophyta	Magnoliopsida	Sapindaceae	Serjania marginata Casar.	Not Endemic	Unknown	Native	Vine/twiner/climber	NA
Angiosperms	Plantae	Tracheophyta	Magnoliopsida	Sapindaceae	Talisia esculenta (Cambess.) Radlk.	Not Endemic	Unknown	Native	Tree	NA
Angiosperms	Plantae	Tracheophyta	Magnoliopsida	Sapindaceae	Urvillea andersonii Ferrucci	Endemic	Unknown	Native	Vine/twiner/climber	Pernambuco State
Angiosperms	Plantae	Tracheophyta	Magnoliopsida	Sapindaceae	Urvillea laevis Radlk.	Not Endemic	Unknown	Native	Vine/twiner/climber	NA
Angiosperms	Plantae	Tracheophyta	Magnoliopsida	Sapindaceae	Urvillea oliveirae (Ferrucci) Acev.-Rodr. & Ferrucci	Not Endemic	Unknown	Native	Herb	Algoas, Ceará, Paraíba and Pernambuco States
Angiosperms	Plantae	Tracheophyta	Magnoliopsida	Sapotaceae	Chrysophyllum arenarium Allemão	Not Endemic	Unknown	Native	Shrub	NA
Angiosperms	Plantae	Tracheophyta	Magnoliopsida	Sapotaceae	Chrysophyllum marginatum (Hook. & Arn.) Radlk.	Not Endemic	Unknown	Native	Shrub	NA
Angiosperms	Plantae	Tracheophyta	Magnoliopsida	Sapotaceae	Chrysophyllum rufum Mart.	Not Endemic	Unknown	Native	Tree	NA
Angiosperms	Plantae	Tracheophyta	Magnoliopsida	Sapotaceae	Manilkara rufula (Miq.) H.J.Lam	Not Endemic	Unknown	Native	Tree	NA
Angiosperms	Plantae	Tracheophyta	Magnoliopsida	Sapotaceae	Manilkara triflora (Allemão) Monach.	Not Endemic	Unknown	Native	Tree	Pernambuco State
Angiosperms	Plantae	Tracheophyta	Magnoliopsida	Sapotaceae	Pouteria gardneriana (A.DC.) Radlk.	Not Endemic	Unknown	Native	Shrub	NA
Angiosperms	Plantae	Tracheophyta	Magnoliopsida	Sapotaceae	Pouteria nordestinensis Alves-Araújo & M.Alves	Not Endemic	Unknown	Native	Shrub	NA
Angiosperms	Plantae	Tracheophyta	Magnoliopsida	Sapotaceae	Pouteria reticulata (Engl.) Eyma	Not Endemic	Unknown	Native	Shrub	NA
Angiosperms	Plantae	Tracheophyta	Magnoliopsida	Sapotaceae	Sideroxylon obtusifolium (Roem. & Schult.) T.D.Penn.	Not Endemic	Unknown	Native	Shrub	NA
Angiosperms	Plantae	Tracheophyta	Magnoliopsida	Schoepfiaceae	Schoepfia brasiliensis A.DC.	Not Endemic	Unknown	Native	Tree	NA
Angiosperms	Plantae	Tracheophyta	Magnoliopsida	Scrophulariaceae	Ameroglossum pernambucense Eb. Fisch. et al.	Endemic	Unknown	Native	Shrub	NA
Angiosperms	Plantae	Tracheophyta	Magnoliopsida	Simaroubaceae	Homalolepis bahiensis (Moric.) Devecchi & Pirani	Not Endemic	Unknown	Native	Tree	NA
Angiosperms	Plantae	Tracheophyta	Magnoliopsida	Simaroubaceae	Homalolepis ferruginea (A.St.-Hil.) Devecchi & Pirani	Not Endemic	Unknown	Native	Tree	Alagoas and Pernambuco States
Angiosperms	Plantae	Tracheophyta	Magnoliopsida	Simaroubaceae	Simarouba amara Aubl.	Not Endemic	Unknown	Native	Tree	NA
Angiosperms	Plantae	Tracheophyta	Magnoliopsida	Simaroubaceae	Simarouba versicolor A.St.-Hil.	Not Endemic	Unknown	Native	Tree	Paraíba, Pernambuco and Rio Grande do Norte States
Angiosperms	Plantae	Tracheophyta	Magnoliopsida	Smilacaceae	Smilax campestris Griseb.	Not Endemic	Unknown	Native	Vine/twiner/climber	Paraíba State
Angiosperms	Plantae	Tracheophyta	Magnoliopsida	Smilacaceae	Smilax cissoides Mart. ex Griseb.	Not Endemic	Unknown	Native	Vine/twiner/climber	NA
Angiosperms	Plantae	Tracheophyta	Magnoliopsida	Solanaceae	Athenaea fasciculata (Vell.) I.M.C. Rodrigues & Stehmann	Not Endemic	Unknown	Native	Tree	NA
Angiosperms	Plantae	Tracheophyta	Magnoliopsida	Solanaceae	Capsicum baccatum L.	Not Endemic	Unknown	Native	Herb	NA
Angiosperms	Plantae	Tracheophyta	Magnoliopsida	Solanaceae	Capsicum caatingae Barboza & Agra	Endemic	Unknown	Native	Shrub	NA
Angiosperms	Plantae	Tracheophyta	Magnoliopsida	Solanaceae	Capsicum parvifolium Sendtn.	Not Endemic	Unknown	Native	Shrub	NA
Angiosperms	Plantae	Tracheophyta	Magnoliopsida	Solanaceae	Cestrum gardneri Sendtn.	Not Endemic	Unknown	Native	Shrub	NA
Angiosperms	Plantae	Tracheophyta	Magnoliopsida	Solanaceae	Datura innoxia Mill.	Not Endemic	Unknown	Naturalized	Herb	Paraíba State
Angiosperms	Plantae	Tracheophyta	Magnoliopsida	Solanaceae	Datura metel L.	Not Endemic	Unknown	Naturalized	Shrub	NA
Angiosperms	Plantae	Tracheophyta	Magnoliopsida	Solanaceae	Dyssochroma viridiflorum (Sims) Miers	Not Endemic	Unknown	Native	Shrub	New Occurence for the CPD
Angiosperms	Plantae	Tracheophyta	Magnoliopsida	Solanaceae	Nicandra physalodes (L.) Gaertn.	Not Endemic	Unknown	Naturalized	Herb	NA
Angiosperms	Plantae	Tracheophyta	Magnoliopsida	Solanaceae	Nicotiana glauca Graham	Not Endemic	Unknown	Naturalized	Shrub	NA
Angiosperms	Plantae	Tracheophyta	Magnoliopsida	Solanaceae	Nicotiana tabacum L.	Not Endemic	Unknown	Naturalized	Herb	NA
Angiosperms	Plantae	Tracheophyta	Magnoliopsida	Solanaceae	Physalis angulata L.	Not Endemic	Unknown	Naturalized	Herb	NA
Angiosperms	Plantae	Tracheophyta	Magnoliopsida	Solanaceae	Physalis pruinosa L.	Not Endemic	Unknown	Naturalized	Herb	NA
Angiosperms	Plantae	Tracheophyta	Magnoliopsida	Solanaceae	Physalis pubescens L.	Not Endemic	Unknown	Native	Herb	NA
Angiosperms	Plantae	Tracheophyta	Magnoliopsida	Solanaceae	Schwenckia americana Rooyen ex L.	Not Endemic	Unknown	Native	Shrub	NA
Angiosperms	Plantae	Tracheophyta	Magnoliopsida	Solanaceae	Schwenckia angustifolia Benth.	Not Endemic	Unknown	Native	Shrub	Pernambuco State
Angiosperms	Plantae	Tracheophyta	Magnoliopsida	Solanaceae	Schwenckia micrantha Benth.	Not Endemic	Unknown	Native	Shrub	NA
Angiosperms	Plantae	Tracheophyta	Magnoliopsida	Solanaceae	Schwenckia mollissima Nees & Mart.	Not Endemic	Unknown	Native	Sub-shrub	NA
Angiosperms	Plantae	Tracheophyta	Magnoliopsida	Solanaceae	Solanum agrarium Sendtn.	Not Endemic	Unknown	Native	Herb	NA
Angiosperms	Plantae	Tracheophyta	Magnoliopsida	Solanaceae	Solanum americanum Mill.	Not Endemic	Unknown	Native	Herb	NA
Angiosperms	Plantae	Tracheophyta	Magnoliopsida	Solanaceae	Solanum asperum Rich.	Not Endemic	Unknown	Native	Shrub	NA
Angiosperms	Plantae	Tracheophyta	Magnoliopsida	Solanaceae	Solanum caatingae S. Knapp & Särkinen	Endemic	Unknown	Native	Herb	NA
Angiosperms	Plantae	Tracheophyta	Magnoliopsida	Solanaceae	Solanum capsicoides All.	Not Endemic	Unknown	Native	Sub-shrub	NA
Angiosperms	Plantae	Tracheophyta	Magnoliopsida	Solanaceae	Solanum gardneri Sendtn.	Not Endemic	Unknown	Native	Shrub	NA
Angiosperms	Plantae	Tracheophyta	Magnoliopsida	Solanaceae	Solanum megalonyx Sendtn.	Not Endemic	Unknown	Native	Shrub	Paraíba and Pernambuco States
Angiosperms	Plantae	Tracheophyta	Magnoliopsida	Solanaceae	Solanum palinacanthum Dunal	Not Endemic	Unknown	Native	Shrub	NA
Angiosperms	Plantae	Tracheophyta	Magnoliopsida	Solanaceae	Solanum paniculatum L.	Not Endemic	Unknown	Native	Shrub	NA
Angiosperms	Plantae	Tracheophyta	Magnoliopsida	Solanaceae	Solanum rhytidoandrum Sendtn.	Not Endemic	Unknown	Native	Shrub	NA
Angiosperms	Plantae	Tracheophyta	Magnoliopsida	Solanaceae	Solanum stipulaceum Willd. ex Roem. & Schult.	Not Endemic	Unknown	Native	Shrub	NA
Angiosperms	Plantae	Tracheophyta	Magnoliopsida	Solanaceae	Solanum viarum Dunal	Not Endemic	Unknown	Native	Herb	Ceará State and New Occurence for the CPD
Angiosperms	Plantae	Tracheophyta	Magnoliopsida	Sphenocleaceae	Sphenoclea zeylanica Gaertn.	Not Endemic	Unknown	Naturalized	Herb	NA
Angiosperms	Plantae	Tracheophyta	Magnoliopsida	Talinaceae	Talinum fruticosum (L.) Juss.	Not Endemic	Unknown	Native	Herb	NA
Angiosperms	Plantae	Tracheophyta	Magnoliopsida	Talinaceae	Talinum paniculatum (Jacq.) Gaertn.	Not Endemic	Unknown	Native	Herb	NA
Angiosperms	Plantae	Tracheophyta	Magnoliopsida	Trigoniaceae	Trigonia cipoensis Fromm & E.Santos	Not Endemic	Unknown	Native	Vine/twiner/climber	NA
Angiosperms	Plantae	Tracheophyta	Magnoliopsida	Trigoniaceae	Trigonia nivea Cambess.	Not Endemic	Unknown	Native	Vine/twiner/climber	NA
Angiosperms	Plantae	Tracheophyta	Magnoliopsida	Turneraceae	Oxossia calyptrocarpa (Urb.) L.Rocha	Not Endemic	Unknown	Native	Shrub	NA
Angiosperms	Plantae	Tracheophyta	Magnoliopsida	Turneraceae	Piriqueta cistoides subsp. caroliniana (Walt.) Arbo	Not Endemic	Unknown	Native	Herb	Pernambuco State
Angiosperms	Plantae	Tracheophyta	Magnoliopsida	Turneraceae	Piriqueta duarteana (Cambess.) Urb.	Not Endemic	Unknown	Native	Sub-shrub	NA
Angiosperms	Plantae	Tracheophyta	Magnoliopsida	Turneraceae	Piriqueta guianensis subsp. elongata (Urb.) Arbo	Not Endemic	Unknown	Native	Herb	NA
Angiosperms	Plantae	Tracheophyta	Magnoliopsida	Turneraceae	Piriqueta racemosa (Jacq.) Sweet	Not Endemic	Unknown	Native	Herb	NA
Angiosperms	Plantae	Tracheophyta	Magnoliopsida	Turneraceae	Piriqueta sidifolia var. multiflora Urb.	Not Endemic	Unknown	Native	Shrub	NA
Angiosperms	Plantae	Tracheophyta	Magnoliopsida	Turneraceae	Piriqueta viscosa Griseb.	Not Endemic	Unknown	Native	Herb	NA
Angiosperms	Plantae	Tracheophyta	Magnoliopsida	Turneraceae	Turnera cearensis Urb.	Not Endemic	Unknown	Native	Shrub	NA
Angiosperms	Plantae	Tracheophyta	Magnoliopsida	Turneraceae	Turnera chamaedrifolia Cambess.	Not Endemic	Unknown	Native	Shrub	NA
Angiosperms	Plantae	Tracheophyta	Magnoliopsida	Turneraceae	Turnera diffusa Willd. ex Schult.	Not Endemic	Unknown	Native	Shrub	NA
Angiosperms	Plantae	Tracheophyta	Magnoliopsida	Turneraceae	Turnera hermannioides Cambess.	Not Endemic	Unknown	Native	Shrub	Paraíba State
Angiosperms	Plantae	Tracheophyta	Magnoliopsida	Turneraceae	Turnera melochioides var. latifolia Urb.	Not Endemic	Unknown	Native	Shrub	NA
Angiosperms	Plantae	Tracheophyta	Magnoliopsida	Turneraceae	Turnera pumilea var. pumilea L.	Not Endemic	Unknown	Native	Herb	NA
Angiosperms	Plantae	Tracheophyta	Magnoliopsida	Turneraceae	Turnera pumilea var. piauhyensis Urb.	Endemic	Unknown	Native	Herb	NA
Angiosperms	Plantae	Tracheophyta	Magnoliopsida	Turneraceae	Turnera subulata Sm.	Not Endemic	Unknown	Native	Shrub	NA
Angiosperms	Plantae	Tracheophyta	Magnoliopsida	Typhaceae	Typha domingensis Pers.	Not Endemic	Unknown	Native	Herb	NA
Angiosperms	Plantae	Tracheophyta	Magnoliopsida	Ulmaceae	Phyllostylon brasiliense Capan. ex Benth. & Hook.f.	Not Endemic	Unknown	Native	Shrub	NA
Angiosperms	Plantae	Tracheophyta	Magnoliopsida	Urticaceae	Cecropia palmata Willd.	Not Endemic	Unknown	Native	Tree	NA
Angiosperms	Plantae	Tracheophyta	Magnoliopsida	Urticaceae	Laportea aestuans (L.) Chew	Not Endemic	Unknown	Native	Herb	NA
Angiosperms	Plantae	Tracheophyta	Magnoliopsida	Urticaceae	Pilea hyalina Fenzl	Not Endemic	Unknown	Native	Herb	Pernambuco State
Angiosperms	Plantae	Tracheophyta	Magnoliopsida	Urticaceae	Urera baccifera (L.) Gaudich. ex Wedd.	Not Endemic	Unknown	Native	Herb	NA
Angiosperms	Plantae	Tracheophyta	Magnoliopsida	Velloziaceae	Vellozia plicata Mart.	Not Endemic	Unknown	Native	Shrub	NA
Angiosperms	Plantae	Tracheophyta	Magnoliopsida	Verbenaceae	Aloysia virgata (Ruiz & Pav.) Juss.	Not Endemic	Unknown	Native	Shrub	Paraíba State
Angiosperms	Plantae	Tracheophyta	Magnoliopsida	Verbenaceae	Bouchea agrestis Schauer	Not Endemic	Unknown	Native	Sub-shrub	Pernambuco State
Angiosperms	Plantae	Tracheophyta	Magnoliopsida	Verbenaceae	Casselia zelota (Moldenke) Moldenke	Endemic	Unknown	Native	Shrub	NA
Angiosperms	Plantae	Tracheophyta	Magnoliopsida	Verbenaceae	Duranta erecta L.	Not Endemic	Unknown	Naturalized	Shrub	Pernambuco State
Angiosperms	Plantae	Tracheophyta	Magnoliopsida	Verbenaceae	Lantana caatingensis Moldenke	Not Endemic	Unknown	Native	Shrub	Ceará and Paraíba States
Angiosperms	Plantae	Tracheophyta	Magnoliopsida	Verbenaceae	Lantana camara L.	Not Endemic	Unknown	Naturalized	Shrub	NA
Angiosperms	Plantae	Tracheophyta	Magnoliopsida	Verbenaceae	Lantana canescens Kunth	Not Endemic	Unknown	Native	Shrub	NA
Angiosperms	Plantae	Tracheophyta	Magnoliopsida	Verbenaceae	Lantana fucata Lindl.	Not Endemic	Unknown	Native	Shrub	NA
Angiosperms	Plantae	Tracheophyta	Magnoliopsida	Verbenaceae	Lantana pohliana Schauer	Not Endemic	Unknown	Native	Shrub	NA
Angiosperms	Plantae	Tracheophyta	Magnoliopsida	Verbenaceae	Lantana radula Sw.	Not Endemic	Unknown	Native	Shrub	NA
Angiosperms	Plantae	Tracheophyta	Magnoliopsida	Verbenaceae	Lippia alba (Mill.) N.E.Br. ex P. Wilson	Not Endemic	Unknown	Native	Shrub	NA
Angiosperms	Plantae	Tracheophyta	Magnoliopsida	Verbenaceae	Lippia grata Schauer	Not Endemic	Unknown	Native	Shrub	NA
Angiosperms	Plantae	Tracheophyta	Magnoliopsida	Verbenaceae	Lippia origanoides Kunth	Not Endemic	Unknown	Native	Shrub	NA
Angiosperms	Plantae	Tracheophyta	Magnoliopsida	Verbenaceae	Lippia thymoides Mart. & Schauer	Not Endemic	Unknown	Native	Shrub	NA
Angiosperms	Plantae	Tracheophyta	Magnoliopsida	Verbenaceae	Priva bahiensis A.DC.	Not Endemic	Unknown	Native	Herb	NA
Angiosperms	Plantae	Tracheophyta	Magnoliopsida	Verbenaceae	Stachytarpheta cayennensis (Rich.) Vahl	Not Endemic	Unknown	Native	Herb	NA
Angiosperms	Plantae	Tracheophyta	Magnoliopsida	Verbenaceae	Stachytarpheta coccinea Schauer	Not Endemic	Unknown	Native	Shrub	NA
Angiosperms	Plantae	Tracheophyta	Magnoliopsida	Verbenaceae	Stachytarpheta crassifolia Schrad.	Not Endemic	Unknown	Native	Sub-shrub	Paraíba State
Angiosperms	Plantae	Tracheophyta	Magnoliopsida	Verbenaceae	Stachytarpheta indica (L.) Vahl	Not Endemic	Unknown	Native	Herb	NA
Angiosperms	Plantae	Tracheophyta	Magnoliopsida	Verbenaceae	Stachytarpheta macedoi Moldenke	Not Endemic	Unknown	Native	Herb	NA
Angiosperms	Plantae	Tracheophyta	Magnoliopsida	Verbenaceae	Stachytarpheta microphylla Walp.	Not Endemic	Unknown	Native	Herb	NA
Angiosperms	Plantae	Tracheophyta	Magnoliopsida	Verbenaceae	Stachytarpheta sessilis Moldenke	Not Endemic	Unknown	Native	Herb	NA
Angiosperms	Plantae	Tracheophyta	Magnoliopsida	Violaceae	Pombalia arenaria (Ule) Paula-Souza	Not Endemic	Unknown	Native	Herb	NA
Angiosperms	Plantae	Tracheophyta	Magnoliopsida	Violaceae	Pombalia calceolaria (L.) Paula-Souza	Not Endemic	Unknown	Native	Herb	NA
Angiosperms	Plantae	Tracheophyta	Magnoliopsida	Violaceae	Pombalia communis (A. St.-Hil.) Paula-Souza	Not Endemic	Unknown	Native	Herb	NA
Angiosperms	Plantae	Tracheophyta	Magnoliopsida	Vitaceae	Cissus albida Cambess.	Not Endemic	Unknown	Native	Vine/twiner/climber	NA
Angiosperms	Plantae	Tracheophyta	Magnoliopsida	Vitaceae	Cissus bahiensis Lombardi	Not Endemic	Unknown	Native	Vine/twiner/climber	NA
Angiosperms	Plantae	Tracheophyta	Magnoliopsida	Vitaceae	Cissus blanchetiana Planch.	Not Endemic	Unknown	Native	Vine/twiner/climber	NA
Angiosperms	Plantae	Tracheophyta	Magnoliopsida	Vitaceae	Cissus decidua Lombardi	Endemic	Unknown	Native	Vine/twiner/climber	NA
Angiosperms	Plantae	Tracheophyta	Magnoliopsida	Vitaceae	Cissus erosa Rich.	Not Endemic	Unknown	Native	Vine/twiner/climber	NA
Angiosperms	Plantae	Tracheophyta	Magnoliopsida	Vitaceae	Cissus palmata Poir.	Not Endemic	Unknown	Native	Vine/twiner/climber	Pernambuco State
Angiosperms	Plantae	Tracheophyta	Magnoliopsida	Vitaceae	Cissus spinosa Cambess.	Not Endemic	Unknown	Native	Vine/twiner/climber	Pernambuco State
Angiosperms	Plantae	Tracheophyta	Magnoliopsida	Vitaceae	Cissus tinctoria Mart.	Not Endemic	Unknown	Native	Vine/twiner/climber	NA
Angiosperms	Plantae	Tracheophyta	Magnoliopsida	Vitaceae	Cissus verticillata (L.) Nicolson & C.E.Jarvis	Not Endemic	Unknown	Native	Vine/twiner/climber	NA
Angiosperms	Plantae	Tracheophyta	Magnoliopsida	Vitaceae	Clematicissus simsiana (Schult. & Schult.f.) Lombardi	Not Endemic	Unknown	Native	Vine/twiner/climber	NA
Angiosperms	Plantae	Tracheophyta	Magnoliopsida	Vochysiaceae	Callisthene fasciculata Mart.	Not Endemic	Unknown	Native	Tree	NA
Angiosperms	Plantae	Tracheophyta	Magnoliopsida	Vochysiaceae	Callisthene minor Mart.	Not Endemic	Unknown	Native	Tree	Alagoas, Ceará, Paraíba and Pernambuco States
Angiosperms	Plantae	Tracheophyta	Magnoliopsida	Vochysiaceae	Qualea parviflora Mart.	Not Endemic	Unknown	Native	Shrub	NA
Angiosperms	Plantae	Tracheophyta	Magnoliopsida	Ximeniaceae	Ximenia americana L.	Not Endemic	Unknown	Native	Shrub	NA
Angiosperms	Plantae	Tracheophyta	Magnoliopsida	Zygophyllaceae	Kallstroemia tribuloides (Mart.) Steud.	Not Endemic	Unknown	Native	Herb	NA
Angiosperms	Plantae	Tracheophyta	Magnoliopsida	Zygophyllaceae	Tribulus terrestris L.	Not Endemic	Unknown	Naturalized	Herb	NA
Ferns & Lycophytes	Plantae	Tracheophyta	Polypodiopsida	Anemiaceae	Anemia dentata Gardner	Not Endemic	Vulnerable (VU)	Native	Herb	Ceará, Paraíba and Rio Grande do Norte States
Ferns & Lycophytes	Plantae	Tracheophyta	Polypodiopsida	Anemiaceae	Anemia ferruginea Humb. & Bonpl. ex Kunth	Not Endemic	Unknown	Native	Herb	NA
Ferns & Lycophytes	Plantae	Tracheophyta	Polypodiopsida	Anemiaceae	Anemia oblongifolia (Cav.) Sw.	Not Endemic	Unknown	Native	Herb	NA
Ferns & Lycophytes	Plantae	Tracheophyta	Polypodiopsida	Anemiaceae	Anemia tomentosa (Sav.) Sw.	Not Endemic	Unknown	Native	Herb	Rio Grande do Norte State
Ferns & Lycophytes	Plantae	Tracheophyta	Polypodiopsida	Anemiaceae	Anemia villosa Humb. & Bonpl. ex Willd.	Not Endemic	Unknown	Native	Herb	NA
Ferns & Lycophytes	Plantae	Tracheophyta	Polypodiopsida	Aspleniaceae	Asplenium pumilum Sw.	Not Endemic	Unknown	Native	Herb	NA
Ferns & Lycophytes	Plantae	Tracheophyta	Polypodiopsida	Blechnaceae	Blechnum occidentale L.	Not Endemic	Unknown	Native	Herb	New Occurence for the CPD
Ferns & Lycophytes	Plantae	Tracheophyta	Polypodiopsida	Cyatheaceae	Cyathea delgadii Sternb.	Not Endemic	Unknown	Native	Tree	NA
Ferns & Lycophytes	Plantae	Tracheophyta	Polypodiopsida	Dryopteridaceae	Polybotrya sorbifolia Mett. ex Kuhn	Not Endemic	Unknown	Native	Herb	Ceará State and New Occurence for the CPD
Ferns & Lycophytes	Plantae	Tracheophyta	Polypodiopsida	Lygodiaceae	Lygodium venustum Sw.	Not Endemic	Unknown	Native	Herb	NA
Ferns & Lycophytes	Plantae	Tracheophyta	Polypodiopsida	Marsileaceae	Marsilea deflexa A.Braun	Not Endemic	Unknown	Native	Herb	Pernambuco State and New Occurence for the CPD
Ferns & Lycophytes	Plantae	Tracheophyta	Polypodiopsida	Ophioglossaceae	Ophioglossum nudicaule L.f.	Not Endemic	Unknown	Native	Herb	NA
Ferns & Lycophytes	Plantae	Tracheophyta	Polypodiopsida	Polypodiaceae	Microgramma vacciniifolia (Langsd. & Fisch.) Copel.	Not Endemic	Unknown	Native	Herb	NA
Ferns & Lycophytes	Plantae	Tracheophyta	Polypodiopsida	Polypodiaceae	Pleopeltis astrolepis (Liebm.) E.Fourn.	Not Endemic	Unknown	Native	Herb	NA
Ferns & Lycophytes	Plantae	Tracheophyta	Polypodiopsida	Polypodiaceae	Serpocaulon triseriale (Sw.) A.R.Sm.	Not Endemic	Unknown	Native	Herb	NA
Ferns & Lycophytes	Plantae	Tracheophyta	Polypodiopsida	Pteridaceae	Acrostichum danaeifolium Langsd. & Fisch.	Not Endemic	Unknown	Native	Herb	New Occurence for the CPD
Ferns & Lycophytes	Plantae	Tracheophyta	Polypodiopsida	Pteridaceae	Adiantum deflectens Mart.	Not Endemic	Unknown	Native	Herb	NA
Ferns & Lycophytes	Plantae	Tracheophyta	Polypodiopsida	Pteridaceae	Adiantum pulverulentum L.	Not Endemic	Unknown	Native	Herb	New Occurence for the CPD
Ferns & Lycophytes	Plantae	Tracheophyta	Polypodiopsida	Pteridaceae	Ceratopteris pteridoides (Hook.) Hieron.	Not Endemic	Unknown	Native	Herb	NA
Ferns & Lycophytes	Plantae	Tracheophyta	Polypodiopsida	Pteridaceae	Ceratopteris thalictroides (L.) Brongn.	Not Endemic	Unknown	Native	Herb	New Occurence for the CPD
Ferns & Lycophytes	Plantae	Tracheophyta	Polypodiopsida	Pteridaceae	Doryopteris concolor (Langsd. & Fisch.) Kuhn	Not Endemic	Unknown	Native	Herb	NA
Ferns & Lycophytes	Plantae	Tracheophyta	Polypodiopsida	Pteridaceae	Hemionitis tomentosa (Lam.) Raddi	Not Endemic	Unknown	Native	Herb	NA
Ferns & Lycophytes	Plantae	Tracheophyta	Polypodiopsida	Pteridaceae	Lytoneuron crenulans (Fée) Endemicilyurt	Not Endemic	Unknown	Native	Herb	Pernambuco state
Ferns & Lycophytes	Plantae	Tracheophyta	Polypodiopsida	Pteridaceae	Lytoneuron ornithopus (Mett. ex Hook. & Baker) Endemicilyurt	Not Endemic	Unknown	Native	Herb	Ceará, Paraíba and Pernambuco States and New Occurence for the CPD
Ferns & Lycophytes	Plantae	Tracheophyta	Polypodiopsida	Pteridaceae	Pityrogramma calomelanos (L.) Link	Not Endemic	Unknown	Native	Herb	NA
Ferns & Lycophytes	Plantae	Tracheophyta	Polypodiopsida	Pteridaceae	Pteris brasiliensis Raddi	Not Endemic	Unknown	Native	Herb	New Occurence for the CPD
Ferns & Lycophytes	Plantae	Tracheophyta	Polypodiopsida	Salviniaceae	Azolla filiculoides Lam.	Not Endemic	Unknown	Native	Herb	NA
Ferns & Lycophytes	Plantae	Tracheophyta	Polypodiopsida	Salviniaceae	Azolla pinnata R.Br.	Not Endemic	Unknown	Native	Herb	NA
Ferns & Lycophytes	Plantae	Tracheophyta	Polypodiopsida	Salviniaceae	Salvinia auriculata Aubl.	Not Endemic	Unknown	Native	Herb	NA
Ferns & Lycophytes	Plantae	Tracheophyta	Polypodiopsida	Salviniaceae	Salvinia minima Baker	Not Endemic	Unknown	Native	Herb	NA
Ferns & Lycophytes	Plantae	Tracheophyta	Polypodiopsida	Salviniaceae	Salvinia oblongifolia Mart.	Not Endemic	Unknown	Native	Herb	NA
Ferns & Lycophytes	Plantae	Tracheophyta	Polypodiopsida	Thelypteridaceae	Christella hispidula (Decne.) Holttum	Not Endemic	Unknown	Native	Herb	NA
Ferns & Lycophytes	Plantae	Tracheophyta	Polypodiopsida	Thelypteridaceae	Cyclosorus interruptus (Willd.) H. Ito	Not Endemic	Unknown	Native	Herb	NA
